# Supplementary material for: Transcriptome Analyses Reveal the Molecular Response of Juvenile Greater Amberjack (Seriola dumerili) to Marine Heatwaves
Source: Animals (Basel). 2025 Jun 24;15(13):1871. doi: 10.3390/ani15131871 (PMC12249142; doi:10.3390/ani15131871)
Supplement: Supplementary file 1 [file animals-15-01871-s001.zip › Table S2.xlsx]

## Sheet: Sheet1
Table S2 Antioxidant, immune, and metabolism-related pathway genes in the T24-4d VS T32-4d
Gene ID	Gene abbreviation	KEGG pathway	Description	log2(fc)	pval	Regulation
LOC111236403	pdia6	04141(Protein processing in endoplasmic reticulum)	protein disulfide isomerase family A, member 6	3.61474	3.24963e-20	up
LOC111223765	ero1a	04141(Protein processing in endoplasmic reticulum)	endoplasmic reticulum oxidoreductase 1 alpha	3.3639	1.14153e-14	up
LOC111232984	ero1b	04141(Protein processing in endoplasmic reticulum)	endoplasmic reticulum oxidoreductase 1 beta	1.48996	1.01161e-06	up
LOC111217877	p4hb	04141(Protein processing in endoplasmic reticulum)	prolyl 4-hydroxylase, beta polypeptide	1.42205	5.66691e-06	up
LOC111237230	pdia4	04141(Protein processing in endoplasmic reticulum)	protein disulfide isomerase family A, member 4	2.72869	1.2098e-12	up
LOC111229821	pdia3	04141(Protein processing in endoplasmic reticulum)	protein disulfide isomerase family A, member 3	1.84273	8.769e-10	up
LOC111221154	derl2	04141(Protein processing in endoplasmic reticulum)	derlin 2	1.26748	0.000381226	up
LOC111227648	derl1	04141(Protein processing in endoplasmic reticulum)	derlin-1	1.30646	0.000480891	up
LOC111221000	tram1	04141(Protein processing in endoplasmic reticulum)	translocation associated membrane protein 1	1.65962	0.00026317	up
LOC111216414	ube2j1	04141(Protein processing in endoplasmic reticulum);04120(Ubiquitin mediated proteolysis)	ubiquitin-conjugating enzyme E2, J1	1.08333	0.00574641	up
LOC111226043	ube2d2	04141(Protein processing in endoplasmic reticulum);04120(Ubiquitin mediated proteolysis)	ubiquitin-conjugating enzyme E2 D2-like	1.12351	1.17255e-07	up
LOC111230379	sil1	04141(Protein processing in endoplasmic reticulum)	SIL1 nucleotide exchange factor	1.2316	0.000118588	up
LOC111226127	eif2ak3	04141(Protein processing in endoplasmic reticulum);04210(Apoptosis)	eukaryotic translation initiation factor 2-alpha kinase 3	1.15148	0.00646896	up
LOC111216736	ern2	04141(Protein processing in endoplasmic reticulum);04211(Apoptosis)	endoplasmic reticulum to nucleus signaling 2	1.20295	4.13065e-05	up
LOC111230364	atf4b	04141(Protein processing in endoplasmic reticulum);04212(Apoptosis)	activating transcription factor 4b	1.08449	2.93867e-05	up
LOC111221456	itpr1b	04141(Protein processing in endoplasmic reticulum);04210(Apoptosis)	inositol 1,4,5-trisphosphate receptor, type 1b	2.47631	0.000118305	up
LOC111227347	xbp1	04141(Protein processing in endoplasmic reticulum)	X-box binding protein 1	1.14027	2.55672e-06	up
LOC111236249	Bax	04213(Apoptosis)	Apoptosis regulator BAX-like	2.93544	3.34342e-10	up
LOC111218420	CytC	04215(Apoptosis)	cytochrome c-like	1.39657	0.00556328	up
LOC111236608	casp6	04216(Apoptosis)	caspase 6	1.60524	5.82888e-05	up
LOC111230558	pex11b	04146(Peroxisome)	peroxisomal biogenesis factor 11 beta	1.08969	0.000390552	up
LOC111231722	pex3	04146(Peroxisome)	peroxisomal biogenesis factor 3	1.18478	0.00455859	up
LOC111229056	mpv17l2	04146(Peroxisome)	MPV17 mitochondrial inner membrane protein like 2	1.2646	0.00764965	up
LOC111227482	gpx7	00480(Glutathione metabolism);00590(Arachidonic acid metabolism)	glutathione peroxidase 7	1.9026	0.00715402	up
LOC111238871	irf5	04620(Toll-like receptor signaling pathway)	interferon regulatory factor 5	1.06094	0.000213216	up
LOC111218813	irf8	04620(Toll-like receptor signaling pathway)	interferon regulatory factor 8	1.34048	0.00285847	up
LOC111221866	hk1	00010(Glycolysis / Gluconeogenesis);00051(Fructose and mannose metabolism);00052(Galactose metabolism);00500(Starch and sucrose metabolism);00520(Amino sugar and nucleotide sugar metabolism);00524(Neomycin, kanamycin and gentamicin biosynthesis);04910(Insulin signaling pathway)	hexokinase-1	1.96011	5.29098e-07	up
LOC111233081	hk2	00010(Glycolysis / Gluconeogenesis);00051(Fructose and mannose metabolism);00052(Galactose metabolism);00500(Starch and sucrose metabolism);00520(Amino sugar and nucleotide sugar metabolism);00524(Neomycin, kanamycin and gentamicin biosynthesis);04910(Insulin signaling pathway)	hexokinase-2-like	2.3186	1.23811e-08	up
LOC111218240	pfkl	00010(Glycolysis / Gluconeogenesis);00030(Pentose phosphate pathway);00051(Fructose and mannose metabolism);00052(Galactose metabolism);03018(RNA degradation)	phosphofructokinase, liver a	1.02363	0.00113272	up
