# Supplementary material for: Transcriptome Analyses Reveal the Molecular Response of Juvenile Greater Amberjack (Seriola dumerili) to Marine Heatwaves
Source: Animals (Basel). 2025 Jun 24;15(13):1871. doi: 10.3390/ani15131871 (PMC12249142; doi:10.3390/ani15131871)
Supplement: Supplementary file 1 [file animals-15-01871-s001.zip › Table S3.xlsx]

## Sheet: Sheet1
Table S3 Antioxidant, immune, and metabolism-related pathway genes in the T24-13d VS T32-13d
Gene ID	Gene abbreviation	KEGG pathway	Description	log2(fc)	pval	Regulation
LOC111232984	ero1b	04141(Protein processing in endoplasmic reticulum)	endoplasmic reticulum oxidoreductase 1 beta	1.37134	1.78839e-33	up
LOC111236403	pdia6	04142(Protein processing in endoplasmic reticulum)	protein disulfide isomerase family A, member 6	1.26044	7.78654e-12	up
LOC111237230	pdia4	04143(Protein processing in endoplasmic reticulum)	protein disulfide isomerase family A, member 4	1.05944	9.60423e-06	up
LOC111217877	p4hb	04144(Protein processing in endoplasmic reticulum)	prolyl 4-hydroxylase, beta polypeptide	1.10086	5.71221e-09	up
LOC111235184	ube2d4	04141(Protein processing in endoplasmic reticulum);04120(Ubiquitin mediated proteolysis)	ubiquitin-conjugating enzyme E2 D4-like	-1.17092	2.2457e-07	down
LOC111218420	CytC	04210(Apoptosis)	cytochrome c-like	-2.46935	7.11897e-07	down
LOC111236508	gpx8	00480(Glutathione metabolism);00590(Arachidonic acid metabolism)	glutathione peroxidase 8	1.8741	6.9246e-07	up
LOC111218813	irf8	04620(Toll-like receptor signaling pathway)	interferon regulatory factor 8	-1.08201	0.00104205	down
