# Supplementary material for: Transcriptome Analyses Reveal the Molecular Response of Juvenile Greater Amberjack (Seriola dumerili) to Marine Heatwaves
Source: Animals (Basel). 2025 Jun 24;15(13):1871. doi: 10.3390/ani15131871 (PMC12249142; doi:10.3390/ani15131871)
Supplement: Supplementary file 1 [file animals-15-01871-s001.zip › Table S4.xlsx]

## Sheet: T24-4d vs T32-4d
Table S4 GO term of T24-4d vs T32-4d (P<0.05)
GO_ID	GO_Term	GO_Category	Rich.Factor	P.value
GO:0005783	endoplasmic reticulum	Cellular Component	0.1972	7.74683e-09
GO:0016491	oxidoreductase activity	Molecular Function	0.2011	3.8218e-08
GO:0055114	obsolete oxidation-reduction process	Biological Process	0.1867	1.22059e-07
GO:0030126	COPI vesicle coat	Cellular Component	0.875	1.02716e-06
GO:0008250	oligosaccharyltransferase complex	Cellular Component	0.7778	4.19862e-06
GO:0006457	protein folding	Biological Process	0.2857	9.03795e-06
GO:0004867	serine-type endopeptidase inhibitor activity	Molecular Function	0.3065	1.2056e-05
GO:0003824	catalytic activity	Molecular Function	0.1752	2.62444e-05
GO:0004579	dolichyl-diphosphooligosaccharide-protein glycotransferase activity	Molecular Function	0.75	3.12447e-05
GO:0003756	protein disulfide isomerase activity	Molecular Function	0.4737	5.35972e-05
GO:0006695	cholesterol biosynthetic process	Biological Process	0.5833	6.92976e-05
GO:0042627	chylomicron	Cellular Component	0.6667	8.53368e-05
GO:0051642	centrosome localization	Biological Process	0.6667	8.53368e-05
GO:0004745	NAD-retinol dehydrogenase activity	Molecular Function	1	0.00012217
GO:0052697	xenobiotic glucuronidation	Biological Process	1	0.00012217
GO:0014070	response to organic cyclic compound	Biological Process	0.5385	0.000136475
GO:0034364	high-density lipoprotein particle	Cellular Component	0.6	0.00019427
GO:0006879	cellular iron ion homeostasis	Biological Process	0.3548	0.000195083
GO:0010243	response to organonitrogen compound	Biological Process	0.7143	0.000224429
GO:0042572	retinol metabolic process	Biological Process	0.7143	0.000224429
GO:0005615	extracellular space	Cellular Component	0.1501	0.000233352
GO:0005506	iron ion binding	Molecular Function	0.2277	0.00027158
GO:0016787	hydrolase activity	Molecular Function	0.1443	0.000302696
GO:0071466	cellular response to xenobiotic stimulus	Biological Process	0.4211	0.000384906
GO:0033344	cholesterol efflux	Biological Process	0.4667	0.000423051
GO:0004181	metallocarboxypeptidase activity	Molecular Function	0.375	0.000465428
GO:0070062	extracellular exosome	Cellular Component	0.1625	0.000476323
GO:0020037	heme binding	Molecular Function	0.2432	0.000525901
GO:0007596	blood coagulation	Biological Process	0.2889	0.000535452
GO:0060228	phosphatidylcholine-sterol O-acyltransferase activator activity	Molecular Function	0.625	0.000546402
GO:0010873	positive regulation of cholesterol esterification	Biological Process	0.625	0.000546402
GO:0034372	very-low-density lipoprotein particle remodeling	Biological Process	0.625	0.000546402
GO:0034380	high-density lipoprotein particle assembly	Biological Process	0.625	0.000546402
GO:0042159	lipoprotein catabolic process	Biological Process	0.8	0.000559523
GO:0006890	retrograde vesicle-mediated transport, Golgi to endoplasmic reticulum	Biological Process	0.36	0.000659792
GO:0030968	endoplasmic reticulum unfolded protein response	Biological Process	0.3333	0.000673746
GO:0051082	unfolded protein binding	Molecular Function	0.25	0.000764148
GO:0008395	steroid hydroxylase activity	Molecular Function	0.381	0.000854848
GO:0006891	intra-Golgi vesicle-mediated transport	Biological Process	0.381	0.000854848
GO:1902017	regulation of cilium assembly	Biological Process	0.4118	0.00105764
GO:0031102	neuron projection regeneration	Biological Process	0.5556	0.00112273
GO:0033700	phospholipid efflux	Biological Process	0.5556	0.00112273
GO:0043691	reverse cholesterol transport	Biological Process	0.5556	0.00112273
GO:0004365	glyceraldehyde-3-phosphate dehydrogenase (NAD+) (phosphorylating) activity	Molecular Function	1	0.00116274
GO:0006066	alcohol metabolic process	Biological Process	1	0.00116274
GO:0006067	ethanol metabolic process	Biological Process	1	0.00116274
GO:0009156	ribonucleoside monophosphate biosynthetic process	Biological Process	1	0.00116274
GO:0019433	triglyceride catabolic process	Biological Process	0.4615	0.00120018
GO:0009813	flavonoid biosynthetic process	Biological Process	0.4615	0.00120018
GO:0052696	flavonoid glucuronidation	Biological Process	0.4615	0.00120018
GO:0006888	endoplasmic reticulum to Golgi vesicle-mediated transport	Biological Process	0.2388	0.00129795
GO:0008152	metabolic process	Biological Process	0.1643	0.00134242
GO:0004731	purine-nucleoside phosphorylase activity	Molecular Function	0.6667	0.00153806
GO:0004792	thiosulfate sulfurtransferase activity	Molecular Function	0.6667	0.00153806
GO:1901232	regulation of convergent extension involved in axis elongation	Biological Process	0.6667	0.00153806
GO:1904088	positive regulation of epiboly involved in gastrulation with mouth forming second	Biological Process	0.6667	0.00153806
GO:0017127	cholesterol transfer activity	Molecular Function	0.3889	0.00157452
GO:0016705	oxidoreductase activity, acting on paired donors, with incorporation or reduction of molecular oxygen	Molecular Function	0.2821	0.00175105
GO:0051213	dioxygenase activity	Molecular Function	0.2941	0.00198788
GO:0042541	hemoglobin biosynthetic process	Biological Process	0.5	0.0020512
GO:0051607	defense response to virus	Biological Process	0.275	0.00218896
GO:0002020	protease binding	Molecular Function	0.3684	0.00226845
GO:0005829	cytosol	Cellular Component	0.1374	0.00253639
GO:0042632	cholesterol homeostasis	Biological Process	0.4	0.00290831
GO:0006518	peptide metabolic process	Biological Process	0.4	0.00290831
GO:0019369	arachidonic acid metabolic process	Biological Process	0.5714	0.00328958
GO:0005319	lipid transporter activity	Molecular Function	0.4545	0.00343614
GO:0005789	endoplasmic reticulum membrane	Cellular Component	0.1603	0.0037214
GO:0016126	sterol biosynthetic process	Biological Process	0.375	0.00424291
GO:0030151	molybdenum ion binding	Molecular Function	0.75	0.00428445
GO:0019145	aminobutyraldehyde dehydrogenase activity	Molecular Function	0.75	0.00428445
GO:0047105	4-trimethylammoniobutyraldehyde dehydrogenase activity	Molecular Function	0.75	0.00428445
GO:0008898	S-adenosylmethionine-homocysteine S-methyltransferase activity	Molecular Function	0.75	0.00428445
GO:0047150	betaine-homocysteine S-methyltransferase activity	Molecular Function	0.75	0.00428445
GO:0004514	nicotinate-nucleotide diphosphorylase (carboxylating) activity	Molecular Function	0.75	0.00428445
GO:0032794	GTPase activating protein binding	Molecular Function	0.75	0.00428445
GO:0070182	DNA polymerase binding	Molecular Function	0.75	0.00428445
GO:1990782	protein tyrosine kinase binding	Molecular Function	0.75	0.00428445
GO:0036449	microtubule minus-end	Cellular Component	0.75	0.00428445
GO:0042574	retinal metabolic process	Biological Process	0.75	0.00428445
GO:0007100	mitotic centrosome separation	Biological Process	0.75	0.00428445
GO:0051303	establishment of chromosome localization	Biological Process	0.75	0.00428445
GO:0001778	plasma membrane repair	Biological Process	0.75	0.00428445
GO:0021680	cerebellar Purkinje cell layer development	Biological Process	0.75	0.00428445
GO:0030170	pyridoxal phosphate binding	Molecular Function	0.2321	0.00463448
GO:0016791	phosphatase activity	Molecular Function	0.1979	0.00488995
GO:0031225	anchored component of membrane	Cellular Component	0.2727	0.00574659
GO:0031418	L-ascorbic acid binding	Molecular Function	0.3529	0.00598033
GO:0009408	response to heat	Biological Process	0.3529	0.00598033
GO:0019897	extrinsic component of plasma membrane	Cellular Component	0.5	0.00603276
GO:0007020	microtubule nucleation	Biological Process	0.5	0.00603276
GO:0007223	Wnt signaling pathway, calcium modulating pathway	Biological Process	0.5	0.00603276
GO:0048546	digestive tract morphogenesis	Biological Process	0.3846	0.00799877
GO:0006950	response to stress	Biological Process	0.3333	0.00818323
GO:0016477	cell migration	Biological Process	0.1895	0.00958332
GO:0004329	formate-tetrahydrofolate ligase activity	Molecular Function	0.6	0.00987185
GO:0004477	methenyltetrahydrofolate cyclohydrolase activity	Molecular Function	0.6	0.00987185
GO:0004488	methylenetetrahydrofolate dehydrogenase (NADP+) activity	Molecular Function	0.6	0.00987185
GO:0008453	alanine-glyoxylate transaminase activity	Molecular Function	0.6	0.00987185
GO:0003796	lysozyme activity	Molecular Function	0.6	0.00987185
GO:0004022	alcohol dehydrogenase (NAD+) activity	Molecular Function	0.6	0.00987185
GO:0004749	ribose phosphate diphosphokinase activity	Molecular Function	0.6	0.00987185
GO:0030212	hyaluronan metabolic process	Biological Process	0.6	0.00987185
GO:0006707	cholesterol catabolic process	Biological Process	0.6	0.00987185
GO:0045056	transcytosis	Biological Process	0.6	0.00987185
GO:0008392	arachidonic acid epoxygenase activity	Molecular Function	0.4444	0.00996078
GO:0009931	calcium-dependent protein serine/threonine kinase activity	Molecular Function	0.4444	0.00996078
GO:0030855	epithelial cell differentiation	Biological Process	0.4444	0.00996078
GO:0046323	glucose import	Biological Process	0.4444	0.00996078
GO:0016757	glycosyltransferase activity	Molecular Function	0.1701	0.010683
GO:0016620	oxidoreductase activity, acting on the aldehyde or oxo group of donors, NAD or NADP as acceptor	Molecular Function	1	0.0110619
GO:0035605	peptidyl-cysteine S-nitrosylase activity	Molecular Function	1	0.0110619
GO:0034363	intermediate-density lipoprotein particle	Cellular Component	1	0.0110619
GO:0070326	very-low-density lipoprotein particle receptor binding	Molecular Function	1	0.0110619
GO:0016155	formyltetrahydrofolate dehydrogenase activity	Molecular Function	1	0.0110619
GO:0045334	clathrin-coated endocytic vesicle	Cellular Component	1	0.0110619
GO:0004611	phosphoenolpyruvate carboxykinase activity	Molecular Function	1	0.0110619
GO:0046539	histamine N-methyltransferase activity	Molecular Function	1	0.0110619
GO:0000836	Hrd1p ubiquitin ligase complex	Cellular Component	1	0.0110619
GO:0044322	endoplasmic reticulum quality control compartment	Cellular Component	1	0.0110619
GO:0003983	UTP:glucose-1-phosphate uridylyltransferase activity	Molecular Function	1	0.0110619
GO:0070569	uridylyltransferase activity	Molecular Function	1	0.0110619
GO:0016812	hydrolase activity, acting on carbon-nitrogen (but not peptide) bonds, in cyclic amides	Molecular Function	1	0.0110619
GO:0004375	glycine dehydrogenase (decarboxylating) activity	Molecular Function	1	0.0110619
GO:0004475	mannose-1-phosphate guanylyltransferase activity	Molecular Function	1	0.0110619
GO:0004576	oligosaccharyl transferase activity	Molecular Function	1	0.0110619
GO:0001791	IgM binding	Molecular Function	1	0.0110619
GO:0070733	protein adenylyltransferase activity	Molecular Function	1	0.0110619
GO:0035375	zymogen binding	Molecular Function	1	0.0110619
GO:0042589	zymogen granule membrane	Cellular Component	1	0.0110619
GO:0008116	prostaglandin-I synthase activity	Molecular Function	1	0.0110619
GO:0030291	protein serine/threonine kinase inhibitor activity	Molecular Function	1	0.0110619
GO:0035606	peptidyl-cysteine S-trans-nitrosylation	Biological Process	1	0.0110619
GO:0032374	regulation of cholesterol transport	Biological Process	1	0.0110619
GO:1900221	regulation of amyloid-beta clearance	Biological Process	1	0.0110619
GO:2001135	regulation of endocytic recycling	Biological Process	1	0.0110619
GO:0001561	fatty acid alpha-oxidation	Biological Process	1	0.0110619
GO:0000256	allantoin catabolic process	Biological Process	1	0.0110619
GO:0006778	porphyrin-containing compound metabolic process	Biological Process	1	0.0110619
GO:0006011	UDP-glucose metabolic process	Biological Process	1	0.0110619
GO:0043152	induction of bacterial agglutination	Biological Process	1	0.0110619
GO:1900477	negative regulation of G1/S transition of mitotic cell cycle by negative regulation of transcription from RNA polymerase II promoter	Biological Process	1	0.0110619
GO:0006547	histidine metabolic process	Biological Process	1	0.0110619
GO:0019556	histidine catabolic process to glutamate and formamide	Biological Process	1	0.0110619
GO:0019557	histidine catabolic process to glutamate and formate	Biological Process	1	0.0110619
GO:0006548	histidine catabolic process	Biological Process	1	0.0110619
GO:0045824	negative regulation of innate immune response	Biological Process	1	0.0110619
GO:0090222	centrosome-templated microtubule nucleation	Biological Process	1	0.0110619
GO:0005903	brush border	Cellular Component	0.3571	0.0113791
GO:0003950	NAD+ ADP-ribosyltransferase activity	Molecular Function	0.28	0.0123349
GO:0006730	one-carbon metabolic process	Biological Process	0.28	0.0123349
GO:0006096	glycolytic process	Biological Process	0.2432	0.0126358
GO:0018279	protein N-linked glycosylation via asparagine	Biological Process	0.2581	0.0127836
GO:0006869	lipid transport	Biological Process	0.2	0.0132075
GO:0015020	glucuronosyltransferase activity	Molecular Function	0.3	0.0142289
GO:0009116	nucleoside metabolic process	Biological Process	0.3	0.0142289
GO:0030308	negative regulation of cell growth	Biological Process	0.3	0.0142289
GO:0005576	extracellular region	Cellular Component	0.1354	0.0145078
GO:0030246	carbohydrate binding	Molecular Function	0.1848	0.0147654
GO:0035497	cAMP response element binding	Molecular Function	0.4	0.0152338
GO:0072583	clathrin-dependent endocytosis	Biological Process	0.4	0.0152338
GO:0005788	endoplasmic reticulum lumen	Cellular Component	0.2692	0.0153807
GO:0035162	embryonic hemopoiesis	Biological Process	0.2692	0.0153807
GO:0001725	stress fiber	Cellular Component	0.3333	0.0156145
GO:0008233	peptidase activity	Molecular Function	0.1504	0.0165044
GO:0008138	protein tyrosine/serine/threonine phosphatase activity	Molecular Function	0.2308	0.0177884
GO:0000062	fatty-acyl-CoA binding	Molecular Function	0.2857	0.0181858
GO:0050750	low-density lipoprotein particle receptor binding	Molecular Function	0.5	0.0182056
GO:0016671	oxidoreductase activity, acting on a sulfur group of donors, disulfide as acceptor	Molecular Function	0.5	0.0182056
GO:0016208	AMP binding	Molecular Function	0.5	0.0182056
GO:0004947	bradykinin receptor activity	Molecular Function	0.5	0.0182056
GO:0046889	positive regulation of lipid biosynthetic process	Biological Process	0.5	0.0182056
GO:0009056	catabolic process	Biological Process	0.5	0.0182056
GO:0030300	regulation of intestinal cholesterol absorption	Biological Process	0.5	0.0182056
GO:0045723	positive regulation of fatty acid biosynthetic process	Biological Process	0.5	0.0182056
GO:0040036	regulation of fibroblast growth factor receptor signaling pathway	Biological Process	0.5	0.0182056
GO:0021670	lateral ventricle development	Biological Process	0.5	0.0182056
GO:0006541	glutamine metabolic process	Biological Process	0.5	0.0182056
GO:2000134	negative regulation of G1/S transition of mitotic cell cycle	Biological Process	0.5	0.0182056
GO:0019825	oxygen binding	Molecular Function	0.3125	0.0207834
GO:0071391	cellular response to estrogen stimulus	Biological Process	0.3125	0.0207834
GO:0050770	regulation of axonogenesis	Biological Process	0.3125	0.0207834
GO:0043433	negative regulation of DNA-binding transcription factor activity	Biological Process	0.3125	0.0207834
GO:0043395	heparan sulfate proteoglycan binding	Molecular Function	0.3636	0.0219754
GO:0005158	insulin receptor binding	Molecular Function	0.3636	0.0219754
GO:0050829	defense response to Gram-negative bacterium	Biological Process	0.3636	0.0219754
GO:0035138	pectoral fin morphogenesis	Biological Process	0.3636	0.0219754
GO:0006749	glutathione metabolic process	Biological Process	0.2727	0.0228337
GO:0006418	tRNA aminoacylation for protein translation	Biological Process	0.2727	0.0228337
GO:0034976	response to endoplasmic reticulum stress	Biological Process	0.25	0.0230026
GO:0048471	perinuclear region of cytoplasm	Cellular Component	0.162	0.023796
GO:0005518	collagen binding	Molecular Function	0.2941	0.0269513
GO:0004185	serine-type carboxypeptidase activity	Molecular Function	0.2941	0.0269513
GO:0032922	circadian regulation of gene expression	Biological Process	0.2941	0.0269513
GO:0048702	embryonic neurocranium morphogenesis	Biological Process	0.2941	0.0269513
GO:0004896	cytokine receptor activity	Molecular Function	0.2609	0.028217
GO:0004364	glutathione transferase activity	Molecular Function	0.2609	0.028217
GO:0007229	integrin-mediated signaling pathway	Biological Process	0.2041	0.0292456
GO:0022857	transmembrane transporter activity	Molecular Function	0.1857	0.0293741
GO:0043020	NADPH oxidase complex	Cellular Component	0.4286	0.0293927
GO:0051006	positive regulation of lipoprotein lipase activity	Biological Process	0.4286	0.0293927
GO:0070328	triglyceride homeostasis	Biological Process	0.4286	0.0293927
GO:0052033	obsolete pathogen-associated molecular pattern dependent induction by symbiont of host innate immune response	Biological Process	0.4286	0.0293927
GO:0015721	bile acid and bile salt transport	Biological Process	0.4286	0.0293927
GO:0009435	NAD biosynthetic process	Biological Process	0.4286	0.0293927
GO:0000185	obsolete activation of MAPKKK activity	Biological Process	0.4286	0.0293927
GO:0009165	nucleotide biosynthetic process	Biological Process	0.4286	0.0293927
GO:0005882	intermediate filament	Cellular Component	0.1964	0.0297019
GO:0005351	carbohydrate:proton symporter activity	Molecular Function	0.3333	0.0302711
GO:0047496	vesicle transport along microtubule	Biological Process	0.3333	0.0302711
GO:0005977	glycogen metabolic process	Biological Process	0.3333	0.0302711
GO:0050482	arachidonic acid secretion	Biological Process	0.3333	0.0302711
GO:0005497	androgen binding	Molecular Function	0.6667	0.0308601
GO:0008475	procollagen-lysine 5-dioxygenase activity	Molecular Function	0.6667	0.0308601
GO:0052833	inositol monophosphate 4-phosphatase activity	Molecular Function	0.6667	0.0308601
GO:0004830	tryptophan-tRNA ligase activity	Molecular Function	0.6667	0.0308601
GO:0001632	leukotriene B4 receptor activity	Molecular Function	0.6667	0.0308601
GO:0003870	5-aminolevulinate synthase activity	Molecular Function	0.6667	0.0308601
GO:0016813	hydrolase activity, acting on carbon-nitrogen (but not peptide) bonds, in linear amidines	Molecular Function	0.6667	0.0308601
GO:0008321	guanyl-nucleotide exchange factor activity	Molecular Function	0.6667	0.0308601
GO:0042582	azurophil granule	Cellular Component	0.6667	0.0308601
GO:0016776	phosphotransferase activity, phosphate group as acceptor	Molecular Function	0.6667	0.0308601
GO:0034236	protein kinase A catalytic subunit binding	Molecular Function	0.6667	0.0308601
GO:0004035	alkaline phosphatase activity	Molecular Function	0.6667	0.0308601
GO:0034722	gamma-glutamyl-peptidase activity	Molecular Function	0.6667	0.0308601
GO:0060091	kinocilium	Cellular Component	0.6667	0.0308601
GO:0006189	'de novo' IMP biosynthetic process	Biological Process	0.6667	0.0308601
GO:0009113	purine nucleobase biosynthetic process	Biological Process	0.6667	0.0308601
GO:0019441	tryptophan catabolic process to kynurenine	Biological Process	0.6667	0.0308601
GO:0010039	response to iron ion	Biological Process	0.6667	0.0308601
GO:0006436	tryptophanyl-tRNA aminoacylation	Biological Process	0.6667	0.0308601
GO:0019628	urate catabolic process	Biological Process	0.6667	0.0308601
GO:0006782	protoporphyrinogen IX biosynthetic process	Biological Process	0.6667	0.0308601
GO:0022038	corpus callosum development	Biological Process	0.6667	0.0308601
GO:2000352	negative regulation of endothelial cell apoptotic process	Biological Process	0.6667	0.0308601
GO:0019217	regulation of fatty acid metabolic process	Biological Process	0.6667	0.0308601
GO:1902042	negative regulation of extrinsic apoptotic signaling pathway via death domain receptors	Biological Process	0.6667	0.0308601
GO:0010939	regulation of necrotic cell death	Biological Process	0.6667	0.0308601
GO:2000389	regulation of neutrophil extravasation	Biological Process	0.6667	0.0308601
GO:0042744	hydrogen peroxide catabolic process	Biological Process	0.6667	0.0308601
GO:0006172	ADP biosynthetic process	Biological Process	0.6667	0.0308601
GO:0046033	AMP metabolic process	Biological Process	0.6667	0.0308601
GO:0044237	cellular metabolic process	Biological Process	0.6667	0.0308601
GO:0090114	COPII-coated vesicle budding	Biological Process	0.6667	0.0308601
GO:0009651	response to salt stress	Biological Process	0.6667	0.0308601
GO:0033137	negative regulation of peptidyl-serine phosphorylation	Biological Process	0.6667	0.0308601
GO:1902239	negative regulation of intrinsic apoptotic signaling pathway in response to osmotic stress by p53 class mediator	Biological Process	0.6667	0.0308601
GO:0070197	meiotic attachment of telomere to nuclear envelope	Biological Process	0.6667	0.0308601
GO:1902531	regulation of intracellular signal transduction	Biological Process	0.6667	0.0308601
GO:0046900	tetrahydrofolylpolyglutamate metabolic process	Biological Process	0.6667	0.0308601
GO:0046777	protein autophosphorylation	Biological Process	0.2093	0.0323955
GO:0006631	fatty acid metabolic process	Biological Process	0.2093	0.0323955
GO:0015485	cholesterol binding	Molecular Function	0.2778	0.0341698
GO:0042157	lipoprotein metabolic process	Biological Process	0.2778	0.0341698
GO:0009617	response to bacterium	Biological Process	0.25	0.0343731
GO:0009058	biosynthetic process	Biological Process	0.2258	0.0387539
GO:0010898	positive regulation of triglyceride catabolic process	Biological Process	0.3077	0.0401699
GO:0046627	negative regulation of insulin receptor signaling pathway	Biological Process	0.3077	0.0401699
GO:0050900	leukocyte migration	Biological Process	0.3077	0.0401699
GO:0031902	late endosome membrane	Cellular Component	0.24	0.0413326
GO:0003755	peptidyl-prolyl cis-trans isomerase activity	Molecular Function	0.2	0.0421584
GO:0015179	L-amino acid transmembrane transporter activity	Molecular Function	0.2632	0.0424757
GO:0031210	phosphatidylcholine binding	Molecular Function	0.375	0.0434086
GO:0042578	phosphoric ester hydrolase activity	Molecular Function	0.375	0.0434086
GO:0004180	carboxypeptidase activity	Molecular Function	0.375	0.0434086
GO:0016175	superoxide-generating NAD(P)H oxidase activity	Molecular Function	0.375	0.0434086
GO:0009636	response to toxic substance	Biological Process	0.375	0.0434086
GO:1901657	glycosyl compound metabolic process	Biological Process	0.375	0.0434086
GO:0010466	negative regulation of peptidase activity	Biological Process	0.375	0.0434086
GO:0004252	serine-type endopeptidase activity	Molecular Function	0.1523	0.0444025
GO:0005739	mitochondrion	Cellular Component	0.1273	0.0447105
GO:0030433	ubiquitin-dependent ERAD pathway	Biological Process	0.2051	0.0471442
GO:0042147	retrograde transport, endosome to Golgi	Biological Process	0.2051	0.0471442
GO:0016874	ligase activity	Molecular Function	0.1765	0.0499989
