# Supplementary material for: Transcriptome Analyses Reveal the Molecular Response of Juvenile Greater Amberjack (Seriola dumerili) to Marine Heatwaves
Source: Animals (Basel). 2025 Jun 24;15(13):1871. doi: 10.3390/ani15131871 (PMC12249142; doi:10.3390/ani15131871)
Supplement: Supplementary file 1 [file animals-15-01871-s001.zip › Table S5.xlsx]

## Sheet: T24-13d vs T32-13d
Table S5 GO term of T24-13d vs T32-13d (P<0.05)
GO_ID	GO_Term	GO_Category	Rich.Factor	P.value
GO:0000502	proteasome complex	Cellular Component	0.4762	5.10851e-12
GO:0004298	threonine-type endopeptidase activity	Molecular Function	0.5833	2.41946e-10
GO:0005839	proteasome core complex	Cellular Component	0.56	5.10635e-10
GO:0004175	endopeptidase activity	Molecular Function	0.4103	1.03199e-08
GO:0006270	DNA replication initiation	Biological Process	0.6111	1.09252e-08
GO:0051603	proteolysis involved in cellular protein catabolic process	Biological Process	0.3469	6.92317e-08
GO:0019773	proteasome core complex, alpha-subunit complex	Cellular Component	0.7778	5.10971e-07
GO:0006511	ubiquitin-dependent protein catabolic process	Biological Process	0.234	2.10604e-06
GO:0005833	hemoglobin complex	Cellular Component	0.5714	2.46897e-06
GO:0008540	proteasome regulatory particle, base subcomplex	Cellular Component	0.6364	4.07558e-06
GO:0016787	hydrolase activity	Molecular Function	0.1226	4.18792e-06
GO:0008541	proteasome regulatory particle, lid subcomplex	Cellular Component	0.6	3.38572e-05
GO:0003678	DNA helicase activity	Molecular Function	0.6	3.38572e-05
GO:0002043	blood vessel endothelial cell proliferation involved in sprouting angiogenesis	Biological Process	1	3.56082e-05
GO:0003688	DNA replication origin binding	Molecular Function	0.7143	5.05159e-05
GO:0043248	proteasome assembly	Biological Process	0.4667	6.02314e-05
GO:0005344	oxygen carrier activity	Molecular Function	0.4	6.79298e-05
GO:0015671	oxygen transport	Biological Process	0.4	6.79298e-05
GO:0006260	DNA replication	Biological Process	0.2381	6.94505e-05
GO:0050829	defense response to Gram-negative bacterium	Biological Process	0.5455	6.95952e-05
GO:0032922	circadian regulation of gene expression	Biological Process	0.4118	0.000158553
GO:0046540	U4/U6 x U5 tri-snRNP complex	Cellular Component	0.4118	0.000158553
GO:0036402	proteasome-activating activity	Molecular Function	0.8	0.000167054
GO:0034340	response to type I interferon	Biological Process	0.8	0.000167054
GO:0004129	cytochrome-c oxidase activity	Molecular Function	0.3478	0.000214343
GO:0004386	helicase activity	Molecular Function	0.2619	0.000259338
GO:0042555	MCM complex	Cellular Component	0.5556	0.000265577
GO:0007623	circadian rhythm	Biological Process	0.2778	0.000292
GO:0036265	RNA (guanine-N7)-methylation	Biological Process	1	0.000461348
GO:0031262	Ndc80 complex	Cellular Component	1	0.000461348
GO:0043537	negative regulation of blood vessel endothelial cell migration	Biological Process	0.6667	0.000470318
GO:0042176	regulation of protein catabolic process	Biological Process	0.6667	0.000470318
GO:0045899	positive regulation of RNA polymerase II transcription preinitiation complex assembly	Biological Process	0.6667	0.000470318
GO:0005634	nucleus	Cellular Component	0.0926	0.000512224
GO:0009409	response to cold	Biological Process	0.4545	0.000853716
GO:0005751	mitochondrial respiratory chain complex IV	Cellular Component	0.375	0.000860392
GO:0031597	cytosolic proteasome complex	Cellular Component	0.5714	0.00103005
GO:0000786	nucleosome	Cellular Component	0.2381	0.00110408
GO:0005730	nucleolus	Cellular Component	0.1378	0.00121801
GO:0008233	peptidase activity	Molecular Function	0.1341	0.00136554
GO:0035879	plasma membrane lactate transport	Biological Process	0.4167	0.00137061
GO:1901342	regulation of vasculature development	Biological Process	0.75	0.00173857
GO:0031428	box C/D RNP complex	Cellular Component	0.75	0.00173857
GO:0031429	box H/ACA snoRNP complex	Cellular Component	0.75	0.00173857
GO:0034501	protein localization to kinetochore	Biological Process	0.75	0.00173857
GO:0031595	nuclear proteasome complex	Cellular Component	0.5	0.00193402
GO:0002377	immunoglobulin production	Biological Process	0.25	0.00246005
GO:0009266	response to temperature stimulus	Biological Process	0.4444	0.00326877
GO:0046549	retinal cone cell development	Biological Process	0.4444	0.00326877
GO:0005742	mitochondrial outer membrane translocase complex	Cellular Component	0.4444	0.00326877
GO:0055114	obsolete oxidation-reduction process	Biological Process	0.1133	0.00384866
GO:0007599	hemostasis	Biological Process	0.6	0.00409583
GO:0046040	IMP metabolic process	Biological Process	0.6	0.00409583
GO:0042721	TIM22 mitochondrial import inner membrane insertion complex	Cellular Component	0.6	0.00409583
GO:0045039	protein insertion into mitochondrial inner membrane	Biological Process	0.6	0.00409583
GO:0005664	nuclear origin of replication recognition complex	Cellular Component	0.6	0.00409583
GO:0033186	CAF-1 complex	Cellular Component	0.6	0.00409583
GO:0001666	response to hypoxia	Biological Process	0.1864	0.00505031
GO:0036302	atrioventricular canal development	Biological Process	0.4	0.00511642
GO:0015035	protein-disulfide reductase activity	Molecular Function	0.2727	0.00536428
GO:0033017	sarcoplasmic reticulum membrane	Cellular Component	0.3125	0.00582331
GO:0048318	axial mesoderm development	Biological Process	1	0.00597396
GO:0060854	branching involved in lymph vessel morphogenesis	Biological Process	1	0.00597396
GO:0003963	RNA-3'-phosphate cyclase activity	Molecular Function	1	0.00597396
GO:0003999	adenine phosphoribosyltransferase activity	Molecular Function	1	0.00597396
GO:0034515	proteasome storage granule	Cellular Component	1	0.00597396
GO:0000818	nuclear MIS12/MIND complex	Cellular Component	1	0.00597396
GO:0006287	base-excision repair, gap-filling	Biological Process	1	0.00597396
GO:0045004	DNA replication proofreading	Biological Process	1	0.00597396
GO:0045824	negative regulation of innate immune response	Biological Process	1	0.00597396
GO:0000808	origin recognition complex	Cellular Component	1	0.00597396
GO:0006272	leading strand elongation	Biological Process	1	0.00597396
GO:0003988	acetyl-CoA C-acyltransferase activity	Molecular Function	1	0.00597396
GO:0008176	tRNA (guanine-N7-)-methyltransferase activity	Molecular Function	1	0.00597396
GO:0043527	tRNA methyltransferase complex	Cellular Component	1	0.00597396
GO:0010360	negative regulation of anion channel activity	Biological Process	1	0.00597396
GO:0003916	DNA topoisomerase activity	Molecular Function	1	0.00597396
GO:0004896	cytokine receptor activity	Molecular Function	0.2609	0.00679038
GO:0005643	nuclear pore	Cellular Component	0.2333	0.00682614
GO:0042742	defense response to bacterium	Biological Process	0.1646	0.00727876
GO:0009648	photoperiodism	Biological Process	0.3636	0.00755225
GO:0007051	spindle organization	Biological Process	0.3636	0.00755225
GO:0035267	NuA4 histone acetyltransferase complex	Cellular Component	0.3636	0.00755225
GO:0043395	heparan sulfate proteoglycan binding	Molecular Function	0.3636	0.00755225
GO:0016671	oxidoreductase activity, acting on a sulfur group of donors, disulfide as acceptor	Molecular Function	0.5	0.00772135
GO:0050750	low-density lipoprotein particle receptor binding	Molecular Function	0.5	0.00772135
GO:0050832	defense response to fungus	Biological Process	0.5	0.00772135
GO:0004045	aminoacyl-tRNA hydrolase activity	Molecular Function	0.5	0.00772135
GO:0001569	branching involved in blood vessel morphogenesis	Biological Process	0.2941	0.00773168
GO:0050830	defense response to Gram-positive bacterium	Biological Process	0.25	0.00847211
GO:0009617	response to bacterium	Biological Process	0.25	0.00847211
GO:0016491	oxidoreductase activity	Molecular Function	0.1129	0.00935989
GO:0005739	mitochondrion	Cellular Component	0.1041	0.00960209
GO:0005694	chromosome	Cellular Component	0.15	0.00977643
GO:0032040	small-subunit processome	Cellular Component	0.2188	0.00985892
GO:0005686	U2 snRNP	Cellular Component	0.2778	0.0100347
GO:0009612	response to mechanical stimulus	Biological Process	0.24	0.0104326
GO:0048536	spleen development	Biological Process	0.3333	0.0106431
GO:0031225	anchored component of membrane	Cellular Component	0.2121	0.0116973
GO:0006955	immune response	Biological Process	0.1304	0.0126572
GO:0072669	tRNA-splicing ligase complex	Cellular Component	0.4286	0.0127398
GO:0005687	U4 snRNP	Cellular Component	0.4286	0.0127398
GO:0034427	nuclear-transcribed mRNA catabolic process, exonucleolytic, 3'-5'	Biological Process	0.4286	0.0127398
GO:0034475	U4 snRNA 3'-end processing	Biological Process	0.4286	0.0127398
GO:0071028	nuclear mRNA surveillance	Biological Process	0.4286	0.0127398
GO:0002690	positive regulation of leukocyte chemotaxis	Biological Process	0.4286	0.0127398
GO:0052033	obsolete pathogen-associated molecular pattern dependent induction by symbiont of host innate immune response	Biological Process	0.4286	0.0127398
GO:0015129	lactate transmembrane transporter activity	Molecular Function	0.3077	0.0144462
GO:0017025	TBP-class protein binding	Molecular Function	0.3077	0.0144462
GO:0006783	heme biosynthetic process	Biological Process	0.3077	0.0144462
GO:0034599	cellular response to oxidative stress	Biological Process	0.3077	0.0144462
GO:0006909	phagocytosis	Biological Process	0.3077	0.0144462
GO:0000176	nuclear exosome (RNase complex)	Cellular Component	0.3077	0.0144462
GO:0000398	mRNA splicing, via spliceosome	Biological Process	0.1512	0.0145774
GO:0006457	protein folding	Biological Process	0.1558	0.0147402
GO:0006629	lipid metabolic process	Biological Process	0.125	0.0151879
GO:0030593	neutrophil chemotaxis	Biological Process	0.25	0.0159617
GO:0045766	positive regulation of angiogenesis	Biological Process	0.2	0.016095
GO:0045661	regulation of myoblast differentiation	Biological Process	0.6667	0.0169992
GO:0006545	glycine biosynthetic process	Biological Process	0.6667	0.0169992
GO:0047613	aconitate decarboxylase activity	Molecular Function	0.6667	0.0169992
GO:0022624	proteasome accessory complex	Cellular Component	0.6667	0.0169992
GO:0004614	phosphoglucomutase activity	Molecular Function	0.6667	0.0169992
GO:0019388	galactose catabolic process	Biological Process	0.6667	0.0169992
GO:0009041	uridylate kinase activity	Molecular Function	0.6667	0.0169992
GO:0035614	snRNA stem-loop binding	Molecular Function	0.6667	0.0169992
GO:0070324	thyroid hormone binding	Molecular Function	0.6667	0.0169992
GO:0031118	rRNA pseudouridine synthesis	Biological Process	0.6667	0.0169992
GO:0031120	snRNA pseudouridine synthesis	Biological Process	0.6667	0.0169992
GO:0019885	antigen processing and presentation of endogenous peptide antigen via MHC class I	Biological Process	0.6667	0.0169992
GO:0006297	nucleotide-excision repair, DNA gap filling	Biological Process	0.6667	0.0169992
GO:0034513	box H/ACA snoRNA binding	Molecular Function	0.6667	0.0169992
GO:0004019	adenylosuccinate synthase activity	Molecular Function	0.6667	0.0169992
GO:0044208	'de novo' AMP biosynthetic process	Biological Process	0.6667	0.0169992
GO:0010039	response to iron ion	Biological Process	0.6667	0.0169992
GO:0003232	bulbus arteriosus development	Biological Process	0.6667	0.0169992
GO:0009651	response to salt stress	Biological Process	0.6667	0.0169992
GO:0033137	negative regulation of peptidyl-serine phosphorylation	Biological Process	0.6667	0.0169992
GO:1902239	negative regulation of intrinsic apoptotic signaling pathway in response to osmotic stress by p53 class mediator	Biological Process	0.6667	0.0169992
GO:0043141	5'-3' DNA helicase activity	Molecular Function	0.6667	0.0169992
GO:0060420	regulation of heart growth	Biological Process	0.6667	0.0169992
GO:0097255	R2TP complex	Cellular Component	0.6667	0.0169992
GO:0030943	mitochondrion targeting sequence binding	Molecular Function	0.6667	0.0169992
GO:0034473	U1 snRNA 3'-end processing	Biological Process	0.6667	0.0169992
GO:0034476	U5 snRNA 3'-end processing	Biological Process	0.6667	0.0169992
GO:0008622	epsilon DNA polymerase complex	Cellular Component	0.6667	0.0169992
GO:0005215	transporter activity	Molecular Function	0.1519	0.0178364
GO:0006123	mitochondrial electron transport, cytochrome c to oxygen	Biological Process	0.2857	0.0190086
GO:0005829	cytosol	Cellular Component	0.0982	0.0191114
GO:0030368	interleukin-17 receptor activity	Molecular Function	0.375	0.0192233
GO:0006626	protein targeting to mitochondrion	Biological Process	0.375	0.0192233
GO:0007166	cell surface receptor signaling pathway	Biological Process	0.1235	0.0221685
GO:0005615	extracellular space	Cellular Component	0.0995	0.0231631
GO:0042246	tissue regeneration	Biological Process	0.2667	0.0243672
GO:0007249	I-kappaB kinase/NF-kappaB signaling	Biological Process	0.2667	0.0243672
GO:0008514	organic anion transmembrane transporter activity	Molecular Function	0.2667	0.0243672
GO:0006334	nucleosome assembly	Biological Process	0.1702	0.0263431
GO:0005882	intermediate filament	Cellular Component	0.1607	0.0269335
GO:0048598	embryonic morphogenesis	Biological Process	0.3333	0.0272006
GO:0045727	positive regulation of translation	Biological Process	0.3333	0.0272006
GO:0009931	calcium-dependent protein serine/threonine kinase activity	Molecular Function	0.3333	0.0272006
GO:0016811	hydrolase activity, acting on carbon-nitrogen (but not peptide) bonds, in linear amides	Molecular Function	0.3333	0.0272006
GO:0008392	arachidonic acid epoxygenase activity	Molecular Function	0.3333	0.0272006
GO:0030307	positive regulation of cell growth	Biological Process	0.3333	0.0272006
GO:0006265	DNA topological change	Biological Process	0.3333	0.0272006
GO:0015347	sodium-independent organic anion transmembrane transporter activity	Molecular Function	0.25	0.0305485
GO:0043252	sodium-independent organic anion transport	Biological Process	0.25	0.0305485
GO:0030054	cell junction	Cellular Component	0.1135	0.0313226
GO:0072574	hepatocyte proliferation	Biological Process	0.5	0.0322598
GO:0030151	molybdenum ion binding	Molecular Function	0.5	0.0322598
GO:0042554	superoxide anion generation	Biological Process	0.5	0.0322598
GO:0006560	proline metabolic process	Biological Process	0.5	0.0322598
GO:0010133	proline catabolic process to glutamate	Biological Process	0.5	0.0322598
GO:0043304	regulation of mast cell degranulation	Biological Process	0.5	0.0322598
GO:0008608	attachment of spindle microtubules to kinetochore	Biological Process	0.5	0.0322598
GO:0046474	glycerophospholipid biosynthetic process	Biological Process	0.5	0.0322598
GO:0006940	regulation of smooth muscle contraction	Biological Process	0.5	0.0322598
GO:0051304	chromosome separation	Biological Process	0.5	0.0322598
GO:0014850	response to muscle activity	Biological Process	0.5	0.0322598
GO:0002573	myeloid leukocyte differentiation	Biological Process	0.5	0.0322598
GO:0045839	negative regulation of mitotic nuclear division	Biological Process	0.5	0.0322598
GO:0042719	mitochondrial intermembrane space protein transporter complex	Cellular Component	0.5	0.0322598
GO:0033687	osteoblast proliferation	Biological Process	0.5	0.0322598
GO:0042311	vasodilation	Biological Process	0.5	0.0322598
GO:0001530	lipopolysaccharide binding	Molecular Function	0.5	0.0322598
GO:0017150	tRNA dihydrouridine synthase activity	Molecular Function	0.5	0.0322598
GO:0009378	four-way junction helicase activity	Molecular Function	0.5	0.0322598
GO:1990726	Lsm1-7-Pat1 complex	Cellular Component	0.5	0.0322598
GO:0017145	stem cell division	Biological Process	0.5	0.0322598
GO:0035726	common myeloid progenitor cell proliferation	Biological Process	0.5	0.0322598
GO:0043928	exonucleolytic catabolism of deadenylated mRNA	Biological Process	0.5	0.0322598
GO:0071035	nuclear polyadenylation-dependent rRNA catabolic process	Biological Process	0.5	0.0322598
GO:0071038	nuclear polyadenylation-dependent tRNA catabolic process	Biological Process	0.5	0.0322598
GO:0071042	nuclear polyadenylation-dependent mRNA catabolic process	Biological Process	0.5	0.0322598
GO:0035924	cellular response to vascular endothelial growth factor stimulus	Biological Process	0.5	0.0322598
GO:0002040	sprouting angiogenesis	Biological Process	0.1493	0.0323802
GO:0005741	mitochondrial outer membrane	Cellular Component	0.1493	0.0323802
GO:0006911	phagocytosis, engulfment	Biological Process	0.1493	0.0323802
GO:0050853	B cell receptor signaling pathway	Biological Process	0.1493	0.0323802
GO:0006508	proteolysis	Biological Process	0.1026	0.0334458
GO:0000724	double-strand break repair via homologous recombination	Biological Process	0.1875	0.0336889
GO:0008033	tRNA processing	Biological Process	0.1875	0.0336889
GO:0042462	eye photoreceptor cell development	Biological Process	0.2083	0.0338782
GO:0031099	regeneration	Biological Process	0.3	0.0366652
GO:0035278	miRNA mediated inhibition of translation	Biological Process	0.3	0.0366652
GO:0045333	cellular respiration	Biological Process	0.3	0.0366652
GO:0048870	cell motility	Biological Process	0.3	0.0366652
GO:0090502	RNA phosphodiester bond hydrolysis, endonucleolytic	Biological Process	0.3	0.0366652
GO:0007197	adenylate cyclase-inhibiting G protein-coupled acetylcholine receptor signaling pathway	Biological Process	0.3	0.0366652
GO:0007207	phospholipase C-activating G protein-coupled acetylcholine receptor signaling pathway	Biological Process	0.3	0.0366652
GO:0046688	response to copper ion	Biological Process	0.3	0.0366652
GO:0055074	calcium ion homeostasis	Biological Process	0.3	0.0366652
GO:0000177	cytoplasmic exosome (RNase complex)	Cellular Component	0.3	0.0366652
GO:0048793	pronephros development	Biological Process	0.16	0.0367235
GO:0019835	cytolysis	Biological Process	0.2353	0.0375691
GO:0005685	U1 snRNP	Cellular Component	0.2353	0.0375691
GO:0030150	protein import into mitochondrial matrix	Biological Process	0.2353	0.0375691
GO:0006958	complement activation, classical pathway	Biological Process	0.15	0.0399892
GO:0022857	transmembrane transporter activity	Molecular Function	0.1429	0.0421276
GO:0002244	hematopoietic progenitor cell differentiation	Biological Process	0.1538	0.0449918
GO:0009749	response to glucose	Biological Process	0.2222	0.0454361
GO:0016702	oxidoreductase activity, acting on single donors with incorporation of molecular oxygen, incorporation of two atoms of oxygen	Molecular Function	0.2222	0.0454361
GO:0060548	negative regulation of cell death	Biological Process	0.2222	0.0454361
GO:0000165	MAPK cascade	Biological Process	0.2222	0.0454361
GO:0003824	catalytic activity	Molecular Function	0.1024	0.0461363
GO:0006952	defense response	Biological Process	0.2727	0.0475825
GO:0050661	NADP binding	Molecular Function	0.2727	0.0475825
GO:0007026	negative regulation of microtubule depolymerization	Biological Process	0.2727	0.0475825
GO:0000070	mitotic sister chromatid segregation	Biological Process	0.2727	0.0475825
GO:0016907	G protein-coupled acetylcholine receptor activity	Molecular Function	0.2727	0.0475825
GO:0001938	positive regulation of endothelial cell proliferation	Biological Process	0.2727	0.0475825
GO:0008292	acetylcholine biosynthetic process	Biological Process	0.2727	0.0475825
GO:0015871	choline transport	Biological Process	0.2727	0.0475825
GO:0034987	immunoglobulin receptor binding	Molecular Function	0.1509	0.0495491
GO:0042571	immunoglobulin complex, circulating	Cellular Component	0.1509	0.0495491
GO:0050871	positive regulation of B cell activation	Biological Process	0.1509	0.0495491
