# Supplementary material for: Transcriptome Analyses Reveal the Molecular Response of Juvenile Greater Amberjack (Seriola dumerili) to Marine Heatwaves
Source: Animals (Basel). 2025 Jun 24;15(13):1871. doi: 10.3390/ani15131871 (PMC12249142; doi:10.3390/ani15131871)
Supplement: Supplementary file 1 [file animals-15-01871-s001.zip › Table S6.xlsx]

## Sheet: T24-4d vs T32-4d
Table S6 KEGG enrichment pathways of T24-4d vs T32-4d
Pathway_ID	KEGG_Level_1	KEGG_Level_2	Pathway_Name	P.value
sdu04141	Genetic Information Processing	Folding, sorting and degradation	Protein processing in endoplasmic reticulum	6.41807e-14
sdu00260	Metabolism	Amino acid metabolism	Glycine, serine and threonine metabolism	1.13265e-09
sdu00982	Metabolism	Xenobiotics biodegradation and metabolism	Drug metabolism - cytochrome P450	1.11359e-06
sdu00980	Metabolism	Xenobiotics biodegradation and metabolism	Metabolism of xenobiotics by cytochrome P450	8.63908e-06
sdu00340	Metabolism	Amino acid metabolism	Histidine metabolism	2.73414e-05
sdu00270	Metabolism	Amino acid metabolism	Cysteine and methionine metabolism	3.76613e-05
sdu00630	Metabolism	Carbohydrate metabolism	Glyoxylate and dicarboxylate metabolism	7.80714e-05
sdu00010	Metabolism	Carbohydrate metabolism	Glycolysis / Gluconeogenesis	8.05853e-05
sdu00040	Metabolism	Carbohydrate metabolism	Pentose and glucuronate interconversions	0.000103217
sdu00830	Metabolism	Metabolism of cofactors and vitamins	Retinol metabolism	0.000246302
sdu00620	Metabolism	Carbohydrate metabolism	Pyruvate metabolism	0.000520816
sdu00670	Metabolism	Metabolism of cofactors and vitamins	One carbon pool by folate	0.000599846
sdu04145	Cellular Processes	Transport and catabolism	Phagosome	0.000610272
sdu00920	Metabolism	Energy metabolism	Sulfur metabolism	0.00081912
sdu04146	Cellular Processes	Transport and catabolism	Peroxisome	0.000887373
sdu00053	Metabolism	Carbohydrate metabolism	Ascorbate and aldarate metabolism	0.00105813
sdu00590	Metabolism	Lipid metabolism	Arachidonic acid metabolism	0.00105955
sdu03320	Organismal Systems	Endocrine system	PPAR signaling pathway	0.00152823
sdu00520	Metabolism	Carbohydrate metabolism	Amino sugar and nucleotide sugar metabolism	0.00188128
sdu00983	Metabolism	Xenobiotics biodegradation and metabolism	Drug metabolism - other enzymes	0.00298817
sdu00790	Metabolism	Metabolism of cofactors and vitamins	Folate biosynthesis	0.00311273
sdu00330	Metabolism	Amino acid metabolism	Arginine and proline metabolism	0.00330297
sdu04122	Genetic Information Processing	Folding, sorting and degradation	Sulfur relay system	0.00347519
sdu00480	Metabolism	Metabolism of other amino acids	Glutathione metabolism	0.00450735
sdu00051	Metabolism	Carbohydrate metabolism	Fructose and mannose metabolism	0.00659497
sdu00380	Metabolism	Amino acid metabolism	Tryptophan metabolism	0.00681579
sdu00140	Metabolism	Lipid metabolism	Steroid hormone biosynthesis	0.00743626
sdu00052	Metabolism	Carbohydrate metabolism	Galactose metabolism	0.00879363
sdu04060	Environmental Information Processing	Signaling molecules and interaction	Cytokine-cytokine receptor interaction	0.010377
sdu00860	Metabolism	Metabolism of cofactors and vitamins	Porphyrin metabolism	0.0111562
sdu00232	Metabolism	Biosynthesis of other secondary metabolites	Caffeine metabolism	0.0145001
sdu00280	Metabolism	Amino acid metabolism	Valine, leucine and isoleucine degradation	0.0159082
sdu00350	Metabolism	Amino acid metabolism	Tyrosine metabolism	0.0187494
sdu00030	Metabolism	Carbohydrate metabolism	Pentose phosphate pathway	0.0211421
sdu00760	Metabolism	Metabolism of cofactors and vitamins	Nicotinate and nicotinamide metabolism	0.0216633
sdu05100	Human Diseases	Infectious disease: bacterial	Bacterial invasion of epithelial cells	0.0264176
sdu00970	Genetic Information Processing	Translation	Aminoacyl-tRNA biosynthesis	0.028475
sdu00500	Metabolism	Carbohydrate metabolism	Starch and sucrose metabolism	0.0387185
sdu04216	Cellular Processes	Cell growth and death	Ferroptosis	0.0396522
sdu00360	Metabolism	Amino acid metabolism	Phenylalanine metabolism	0.0413863
sdu00250	Metabolism	Amino acid metabolism	Alanine, aspartate and glutamate metabolism	0.0682587
sdu00730	Metabolism	Metabolism of cofactors and vitamins	Thiamine metabolism	0.0696003
sdu00310	Metabolism	Amino acid metabolism	Lysine degradation	0.0830751
sdu04933	Human Diseases	Endocrine and metabolic disease	AGE-RAGE signaling pathway in diabetic complications	0.083999
sdu04919	Organismal Systems	Endocrine system	Thyroid hormone signaling pathway	0.0842163
sdu00524	Metabolism	Biosynthesis of other secondary metabolites	Neomycin, kanamycin and gentamicin biosynthesis	0.0842163
sdu00400	Metabolism	Amino acid metabolism	Phenylalanine, tyrosine and tryptophan biosynthesis	0.0842163
sdu00591	Metabolism	Lipid metabolism	Linoleic acid metabolism	0.0946301
sdu00510	Metabolism	Glycan biosynthesis and metabolism	N-Glycan biosynthesis	0.0956147
sdu00900	Metabolism	Metabolism of terpenoids and polyketides	Terpenoid backbone biosynthesis	0.0981686
sdu00640	Metabolism	Carbohydrate metabolism	Propanoate metabolism	0.101465
sdu00410	Metabolism	Metabolism of other amino acids	beta-Alanine metabolism	0.10741
sdu04961	Organismal Systems	Excretory system	Endocrine and other factor-regulated calcium reabsorption	0.113426
sdu00512	Metabolism	Glycan biosynthesis and metabolism	Mucin type O-glycan biosynthesis	0.113464
sdu03060	Genetic Information Processing	Folding, sorting and degradation	Protein export	0.116954
sdu05164	Human Diseases	Infectious disease: viral	Influenza A	0.117732
sdu00311	Metabolism	Biosynthesis of other secondary metabolites	Penicillin and cephalosporin biosynthesis	0.120624
sdu04217	Cellular Processes	Cell growth and death	Necroptosis	0.138033
sdu04979	Organismal Systems	Digestive system	Cholesterol metabolism	0.15693
sdu04623	Organismal Systems	Immune system	Cytosolic DNA-sensing pathway	0.194732
sdu05016	Human Diseases	Neurodegenerative disease	Huntington disease	0.202846
sdu01040	Metabolism	Lipid metabolism	Biosynthesis of unsaturated fatty acids	0.220784
sdu00523	Metabolism	Metabolism of terpenoids and polyketides	Polyketide sugar unit biosynthesis	0.22671
sdu01055	Metabolism	Metabolism of terpenoids and polyketides	Biosynthesis of vancomycin group antibiotics	0.22671
sdu00525	Metabolism	Biosynthesis of other secondary metabolites	Acarbose and validamycin biosynthesis	0.22671
sdu00261	Metabolism	Biosynthesis of other secondary metabolites	Monobactam biosynthesis	0.22671
sdu04624	Organismal Systems	Immune system	Toll and Imd signaling pathway	0.22671
sdu00254	Metabolism	Biosynthesis of other secondary metabolites	Aflatoxin biosynthesis	0.22671
sdu05230	Human Diseases	Cancer: overview	Central carbon metabolism in cancer	0.22671
sdu04962	Organismal Systems	Excretory system	Vasopressin-regulated water reabsorption	0.22671
sdu00073	Metabolism	Lipid metabolism	Cutin, suberine and wax biosynthesis	0.22671
sdu05217	Human Diseases	Cancer: specific types	Basal cell carcinoma	0.22671
sdu04918	Organismal Systems	Endocrine system	Thyroid hormone synthesis	0.22671
sdu04144	Cellular Processes	Transport and catabolism	Endocytosis	0.232944
sdu04390	Environmental Information Processing	Signal transduction	Hippo signaling pathway	0.242354
sdu04910	Organismal Systems	Endocrine system	Insulin signaling pathway	0.247082
sdu00220	Metabolism	Amino acid metabolism	Arginine biosynthesis	0.267414
sdu00910	Metabolism	Energy metabolism	Nitrogen metabolism	0.27022
sdu04115	Cellular Processes	Cell growth and death	p53 signaling pathway	0.287841
sdu04921	Organismal Systems	Endocrine system	Oxytocin signaling pathway	0.297314
sdu02010	Environmental Information Processing	Membrane transport	ABC transporters	0.312284
sdu00532	Metabolism	Glycan biosynthesis and metabolism	Glycosaminoglycan biosynthesis - chondroitin sulfate / dermatan sulfate	0.316617
sdu04923	Organismal Systems	Endocrine system	Regulation of lipolysis in adipocytes	0.320009
sdu04742	Organismal Systems	Sensory system	Taste transduction	0.320009
sdu05160	Human Diseases	Infectious disease: viral	Hepatitis C	0.320009
sdu00981	Metabolism	Metabolism of terpenoids and polyketides	Insect hormone biosynthesis	0.320009
sdu01051	Metabolism	Metabolism of terpenoids and polyketides	Biosynthesis of ansamycins	0.320009
sdu04210	Cellular Processes	Cell growth and death	Apoptosis	0.323993
sdu00071	Metabolism	Lipid metabolism	Fatty acid degradation	0.342948
sdu05225	Human Diseases	Cancer: specific types	Hepatocellular carcinoma	0.344168
sdu04621	Organismal Systems	Immune system	NOD-like receptor signaling pathway	0.351433
sdu00062	Metabolism	Lipid metabolism	Fatty acid elongation	0.396166
sdu04670	Organismal Systems	Immune system	Leukocyte transendothelial migration	0.402059
sdu05032	Human Diseases	Substance dependence	Morphine addiction	0.402059
sdu05033	Human Diseases	Substance dependence	Nicotine addiction	0.402059
sdu04630	Environmental Information Processing	Signal transduction	JAK-STAT signaling pathway	0.402059
sdu04071	Environmental Information Processing	Signal transduction	Sphingolipid signaling pathway	0.402059
sdu00430	Metabolism	Metabolism of other amino acids	Taurine and hypotaurine metabolism	0.406667
sdu00230	Metabolism	Nucleotide metabolism	Purine metabolism	0.431946
sdu05020	Human Diseases	Neurodegenerative disease	Prion disease	0.434244
sdu05205	Human Diseases	Cancer: overview	Proteoglycans in cancer	0.434244
sdu05418	Human Diseases	Cardiovascular disease	Fluid shear stress and atherosclerosis	0.434244
sdu04064	Environmental Information Processing	Signal transduction	NF-kappa B signaling pathway	0.434244
sdu04072	Environmental Information Processing	Signal transduction	Phospholipase D signaling pathway	0.434244
sdu05165	Human Diseases	Infectious disease: viral	Human papillomavirus infection	0.434244
sdu00650	Metabolism	Carbohydrate metabolism	Butanoate metabolism	0.442019
sdu00511	Metabolism	Glycan biosynthesis and metabolism	Other glycan degradation	0.442019
sdu00561	Metabolism	Lipid metabolism	Glycerolipid metabolism	0.448373
sdu04727	Organismal Systems	Nervous system	GABAergic synapse	0.474218
sdu04976	Organismal Systems	Digestive system	Bile secretion	0.474218
sdu05220	Human Diseases	Cancer: specific types	Chronic myeloid leukemia	0.474218
sdu05211	Human Diseases	Cancer: specific types	Renal cell carcinoma	0.474218
sdu05226	Human Diseases	Cancer: specific types	Gastric cancer	0.474218
sdu05224	Human Diseases	Cancer: specific types	Breast cancer	0.474218
sdu05206	Human Diseases	Cancer: overview	MicroRNAs in cancer	0.476737
sdu05132	Human Diseases	Infectious disease: bacterial	Salmonella infection	0.504893
sdu04610	Organismal Systems	Immune system	Complement and coagulation cascades	0.505566
sdu00120	Metabolism	Lipid metabolism	Primary bile acid biosynthesis	0.505566
sdu00061	Metabolism	Lipid metabolism	Fatty acid biosynthesis	0.536611
sdu04392	Environmental Information Processing	Signal transduction	Hippo signaling pathway - multiple species	0.536611
sdu04120	Genetic Information Processing	Folding, sorting and degradation	Ubiquitin mediated proteolysis	0.537446
sdu04022	Environmental Information Processing	Signal transduction	cGMP-PKG signaling pathway	0.537675
sdu04213	Organismal Systems	Aging	Longevity regulating pathway - multiple species	0.537675
sdu04066	Environmental Information Processing	Signal transduction	HIF-1 signaling pathway	0.537675
sdu00562	Metabolism	Carbohydrate metabolism	Inositol phosphate metabolism	0.54495
sdu05146	Human Diseases	Infectious disease: parasitic	Amoebiasis	0.555561
sdu05410	Human Diseases	Cardiovascular disease	Hypertrophic cardiomyopathy	0.555561
sdu04974	Organismal Systems	Digestive system	Protein digestion and absorption	0.555561
sdu00592	Metabolism	Lipid metabolism	alpha-Linolenic acid metabolism	0.575505
sdu00514	Metabolism	Glycan biosynthesis and metabolism	Other types of O-glycan biosynthesis	0.583404
sdu04926	Organismal Systems	Endocrine system	Relaxin signaling pathway	0.59348
sdu04660	Organismal Systems	Immune system	T cell receptor signaling pathway	0.59348
sdu04320	Organismal Systems	Development and regeneration	Dorso-ventral axis formation	0.59348
sdu04934	Human Diseases	Endocrine and metabolic disease	Cushing syndrome	0.59348
sdu04612	Organismal Systems	Immune system	Antigen processing and presentation	0.59348
sdu03450	Genetic Information Processing	Replication and repair	Non-homologous end-joining	0.595197
sdu04068	Environmental Information Processing	Signal transduction	FoxO signaling pathway	0.620078
sdu00100	Metabolism	Lipid metabolism	Steroid biosynthesis	0.622615
sdu00600	Metabolism	Lipid metabolism	Sphingolipid metabolism	0.64017
sdu04611	Organismal Systems	Immune system	Platelet activation	0.642555
sdu04391	Environmental Information Processing	Signal transduction	Hippo signaling pathway - fly	0.642555
sdu04024	Environmental Information Processing	Signal transduction	cAMP signaling pathway	0.642555
sdu05166	Human Diseases	Infectious disease: viral	Human T-cell leukemia virus 1 infection	0.642555
sdu04920	Organismal Systems	Endocrine system	Adipocytokine signaling pathway	0.658372
sdu04620	Organismal Systems	Immune system	Toll-like receptor signaling pathway	0.661844
sdu04014	Environmental Information Processing	Signal transduction	Ras signaling pathway	0.668052
sdu04142	Cellular Processes	Transport and catabolism	Lysosome	0.678248
sdu00240	Metabolism	Nucleotide metabolism	Pyrimidine metabolism	0.684527
sdu04130	Genetic Information Processing	Folding, sorting and degradation	SNARE interactions in vesicular transport	0.684885
sdu04664	Organismal Systems	Immune system	Fc epsilon RI signaling pathway	0.68571
sdu04971	Organismal Systems	Digestive system	Gastric acid secretion	0.68571
sdu05414	Human Diseases	Cardiovascular disease	Dilated cardiomyopathy	0.686708
sdu00563	Metabolism	Glycan biosynthesis and metabolism	Glycosylphosphatidylinositol (GPI)-anchor biosynthesis	0.697031
sdu04330	Environmental Information Processing	Signal transduction	Notch signaling pathway	0.712223
sdu00531	Metabolism	Glycan biosynthesis and metabolism	Glycosaminoglycan degradation	0.719217
sdu00020	Metabolism	Carbohydrate metabolism	Citrate cycle (TCA cycle)	0.720444
sdu00750	Metabolism	Metabolism of cofactors and vitamins	Vitamin B6 metabolism	0.723659
sdu04723	Organismal Systems	Nervous system	Retrograde endocannabinoid signaling	0.723659
sdu04380	Organismal Systems	Development and regeneration	Osteoclast differentiation	0.723659
sdu04714	Organismal Systems	Environmental adaptation	Thermogenesis	0.75703
sdu05412	Human Diseases	Cardiovascular disease	Arrhythmogenic right ventricular cardiomyopathy	0.75703
sdu04728	Organismal Systems	Nervous system	Dopaminergic synapse	0.75703
sdu04666	Organismal Systems	Immune system	Fc gamma R-mediated phagocytosis	0.75703
sdu04970	Organismal Systems	Digestive system	Salivary secretion	0.75703
sdu04672	Organismal Systems	Immune system	Intestinal immune network for IgA production	0.768835
sdu03460	Genetic Information Processing	Replication and repair	Fanconi anemia pathway	0.774628
sdu04512	Environmental Information Processing	Signaling molecules and interaction	ECM-receptor interaction	0.774915
sdu00565	Metabolism	Lipid metabolism	Ether lipid metabolism	0.781393
sdu04625	Organismal Systems	Immune system	C-type lectin receptor signaling pathway	0.783314
sdu04150	Environmental Information Processing	Signal transduction	mTOR signaling pathway	0.785952
sdu03410	Genetic Information Processing	Replication and repair	Base excision repair	0.808737
sdu04662	Organismal Systems	Immune system	B cell receptor signaling pathway	0.812177
sdu04550	Cellular Processes	Cellular community - eukaryotes	Signaling pathways regulating pluripotency of stem cells	0.812177
sdu04514	Environmental Information Processing	Signaling molecules and interaction	Cell adhesion molecules	0.824769
sdu00533	Metabolism	Glycan biosynthesis and metabolism	Glycosaminoglycan biosynthesis - keratan sulfate	0.838925
sdu00564	Metabolism	Lipid metabolism	Glycerophospholipid metabolism	0.848297
sdu05202	Human Diseases	Cancer: overview	Transcriptional misregulation in cancer	0.853561
sdu00770	Metabolism	Metabolism of cofactors and vitamins	Pantothenate and CoA biosynthesis	0.854816
sdu00130	Metabolism	Metabolism of cofactors and vitamins	Ubiquinone and other terpenoid-quinone biosynthesis	0.854816
sdu05203	Human Diseases	Cancer: overview	Viral carcinogenesis	0.854816
sdu05162	Human Diseases	Infectious disease: viral	Measles	0.854816
sdu03440	Genetic Information Processing	Replication and repair	Homologous recombination	0.858384
sdu05322	Human Diseases	Immune disease	Systemic lupus erythematosus	0.868033
sdu04540	Cellular Processes	Cellular community - eukaryotes	Gap junction	0.880051
sdu00190	Metabolism	Energy metabolism	Oxidative phosphorylation	0.883
sdu03050	Genetic Information Processing	Folding, sorting and degradation	Proteasome	0.883209
sdu05200	Human Diseases	Cancer: overview	Pathways in cancer	0.892234
sdu04622	Organismal Systems	Immune system	RIG-I-like receptor signaling pathway	0.900352
sdu05416	Human Diseases	Cardiovascular disease	Viral myocarditis	0.901344
sdu04110	Cellular Processes	Cell growth and death	Cell cycle	0.903417
sdu03018	Genetic Information Processing	Folding, sorting and degradation	RNA degradation	0.921794
sdu04151	Environmental Information Processing	Signal transduction	PI3K-Akt signaling pathway	0.923753
sdu05168	Human Diseases	Infectious disease: viral	Herpes simplex virus 1 infection	0.928652
sdu04740	Organismal Systems	Sensory system	Olfactory transduction	0.93297
sdu00450	Metabolism	Metabolism of other amino acids	Selenocompound metabolism	0.93297
sdu03020	Genetic Information Processing	Transcription	RNA polymerase	0.93585
sdu04140	Cellular Processes	Transport and catabolism	Autophagy - animal	0.93821
sdu00603	Metabolism	Glycan biosynthesis and metabolism	Glycosphingolipid biosynthesis - globo and isoglobo series	0.941075
sdu04070	Environmental Information Processing	Signal transduction	Phosphatidylinositol signaling system	0.942539
sdu04810	Cellular Processes	Cell motility	Regulation of actin cytoskeleton	0.947968
sdu04137	Cellular Processes	Transport and catabolism	Mitophagy - animal	0.95022
sdu04360	Organismal Systems	Development and regeneration	Axon guidance	0.951206
sdu00601	Metabolism	Glycan biosynthesis and metabolism	Glycosphingolipid biosynthesis - lacto and neolacto series	0.958084
sdu04010	Environmental Information Processing	Signal transduction	MAPK signaling pathway	0.959341
sdu04350	Environmental Information Processing	Signal transduction	TGF-beta signaling pathway	0.96028
sdu04916	Organismal Systems	Endocrine system	Melanogenesis	0.960424
sdu04020	Environmental Information Processing	Signal transduction	Calcium signaling pathway	0.962076
sdu00534	Metabolism	Glycan biosynthesis and metabolism	Glycosaminoglycan biosynthesis - heparan sulfate / heparin	0.962361
sdu04340	Environmental Information Processing	Signal transduction	Hedgehog signaling pathway	0.962447
sdu00604	Metabolism	Glycan biosynthesis and metabolism	Glycosphingolipid biosynthesis - ganglio series	0.964814
sdu03430	Genetic Information Processing	Replication and repair	Mismatch repair	0.96907
sdu03030	Genetic Information Processing	Replication and repair	DNA replication	0.969693
sdu04218	Cellular Processes	Cell growth and death	Cellular senescence	0.974024
sdu04270	Organismal Systems	Circulatory system	Vascular smooth muscle contraction	0.979661
sdu03420	Genetic Information Processing	Replication and repair	Nucleotide excision repair	0.98126
sdu04261	Organismal Systems	Circulatory system	Adrenergic signaling in cardiomyocytes	0.986584
sdu04914	Organismal Systems	Endocrine system	Progesterone-mediated oocyte maturation	0.987844
sdu03015	Genetic Information Processing	Translation	mRNA surveillance pathway	0.989587
sdu04260	Organismal Systems	Circulatory system	Cardiac muscle contraction	0.990096
sdu04015	Environmental Information Processing	Signal transduction	Rap1 signaling pathway	0.991488
sdu03013	Genetic Information Processing	Translation	Nucleocytoplasmic transport	0.993941
sdu04370	Environmental Information Processing	Signal transduction	VEGF signaling pathway	0.996415
sdu04012	Environmental Information Processing	Signal transduction	ErbB signaling pathway	0.996914
sdu04912	Organismal Systems	Endocrine system	GnRH signaling pathway	0.997378
sdu04510	Cellular Processes	Cellular community - eukaryotes	Focal adhesion	0.998189
sdu04371	Environmental Information Processing	Signal transduction	Apelin signaling pathway	0.998484
sdu04744	Organismal Systems	Sensory system	Phototransduction	0.998569
sdu04310	Environmental Information Processing	Signal transduction	Wnt signaling pathway	0.998599
sdu04520	Cellular Processes	Cellular community - eukaryotes	Adherens junction	0.998969
sdu03040	Genetic Information Processing	Transcription	Spliceosome	0.999417
sdu04530	Cellular Processes	Cellular community - eukaryotes	Tight junction	0.999766
sdu04114	Cellular Processes	Cell growth and death	Oocyte meiosis	0.999814
sdu04080	Environmental Information Processing	Signaling molecules and interaction	Neuroactive ligand-receptor interaction	0.999954
sdu03008	Genetic Information Processing	Translation	Ribosome biogenesis in eukaryotes	0.999959
sdu03010	Genetic Information Processing	Translation	Ribosome	1
