# Supplementary material for: Transcriptome Analyses Reveal the Molecular Response of Juvenile Greater Amberjack (Seriola dumerili) to Marine Heatwaves
Source: Animals (Basel). 2025 Jun 24;15(13):1871. doi: 10.3390/ani15131871 (PMC12249142; doi:10.3390/ani15131871)
Supplement: Supplementary file 1 [file animals-15-01871-s001.zip › Table S7.xlsx]

## Sheet: T24-13d vs T32-13d
Table S7 KEGG enrichment pathways of T24-13d vs T32-13d
Pathway_ID	KEGG_Level_1	KEGG_Level_2	Pathway_Name	P.value
sdu03050	Genetic Information Processing	Folding, sorting and degradation	Proteasome	1.75812e-17
sdu03030	Genetic Information Processing	Replication and repair	DNA replication	9.61731e-07
sdu04110	Cellular Processes	Cell growth and death	Cell cycle	2.7265e-06
sdu00071	Metabolism	Lipid metabolism	Fatty acid degradation	0.00625025
sdu00052	Metabolism	Carbohydrate metabolism	Galactose metabolism	0.0134563
sdu00330	Metabolism	Amino acid metabolism	Arginine and proline metabolism	0.0151493
sdu03460	Genetic Information Processing	Replication and repair	Fanconi anemia pathway	0.0153621
sdu00983	Metabolism	Xenobiotics biodegradation and metabolism	Drug metabolism - other enzymes	0.0198121
sdu00100	Metabolism	Lipid metabolism	Steroid biosynthesis	0.020358
sdu00660	Metabolism	Carbohydrate metabolism	C5-Branched dibasic acid metabolism	0.0208195
sdu03040	Genetic Information Processing	Transcription	Spliceosome	0.0243091
sdu00830	Metabolism	Metabolism of cofactors and vitamins	Retinol metabolism	0.0263386
sdu05322	Human Diseases	Immune disease	Systemic lupus erythematosus	0.0287907
sdu03420	Genetic Information Processing	Replication and repair	Nucleotide excision repair	0.0303355
sdu03410	Genetic Information Processing	Replication and repair	Base excision repair	0.0356372
sdu00480	Metabolism	Metabolism of other amino acids	Glutathione metabolism	0.042097
sdu00240	Metabolism	Nucleotide metabolism	Pyrimidine metabolism	0.0423397
sdu03008	Genetic Information Processing	Translation	Ribosome biogenesis in eukaryotes	0.0426506
sdu04060	Environmental Information Processing	Signaling molecules and interaction	Cytokine-cytokine receptor interaction	0.0426588
sdu00230	Metabolism	Nucleotide metabolism	Purine metabolism	0.0428839
sdu03440	Genetic Information Processing	Replication and repair	Homologous recombination	0.0552954
sdu00290	Metabolism	Amino acid metabolism	Valine, leucine and isoleucine biosynthesis	0.0617848
sdu04961	Organismal Systems	Excretory system	Endocrine and other factor-regulated calcium reabsorption	0.0617848
sdu00062	Metabolism	Lipid metabolism	Fatty acid elongation	0.0643498
sdu01040	Metabolism	Lipid metabolism	Biosynthesis of unsaturated fatty acids	0.0666175
sdu00860	Metabolism	Metabolism of cofactors and vitamins	Porphyrin metabolism	0.071445
sdu03430	Genetic Information Processing	Replication and repair	Mismatch repair	0.076464
sdu05020	Human Diseases	Neurodegenerative disease	Prion disease	0.0772305
sdu04979	Organismal Systems	Digestive system	Cholesterol metabolism	0.0875063
sdu00040	Metabolism	Carbohydrate metabolism	Pentose and glucuronate interconversions	0.113162
sdu04610	Organismal Systems	Immune system	Complement and coagulation cascades	0.114341
sdu05203	Human Diseases	Cancer: overview	Viral carcinogenesis	0.132211
sdu05162	Human Diseases	Infectious disease: viral	Measles	0.132211
sdu05146	Human Diseases	Infectious disease: parasitic	Amoebiasis	0.132211
sdu00280	Metabolism	Amino acid metabolism	Valine, leucine and isoleucine degradation	0.134545
sdu03013	Genetic Information Processing	Translation	Nucleocytoplasmic transport	0.14055
sdu05150	Human Diseases	Infectious disease: bacterial	Staphylococcus aureus infection	0.145831
sdu04370	Environmental Information Processing	Signal transduction	VEGF signaling pathway	0.14719
sdu00790	Metabolism	Metabolism of cofactors and vitamins	Folate biosynthesis	0.147264
sdu04623	Organismal Systems	Immune system	Cytosolic DNA-sensing pathway	0.149252
sdu05164	Human Diseases	Infectious disease: viral	Influenza A	0.152891
sdu00565	Metabolism	Lipid metabolism	Ether lipid metabolism	0.161989
sdu03320	Organismal Systems	Endocrine system	PPAR signaling pathway	0.162524
sdu01524	Human Diseases	Drug resistance: antineoplastic	Platinum drug resistance	0.164323
sdu04212	Organismal Systems	Aging	Longevity regulating pathway - worm	0.164323
sdu04215	Cellular Processes	Cell growth and death	Apoptosis - multiple species	0.164323
sdu04068	Environmental Information Processing	Signal transduction	FoxO signaling pathway	0.164465
sdu04971	Organismal Systems	Digestive system	Gastric acid secretion	0.177287
sdu05340	Human Diseases	Immune disease	Primary immunodeficiency	0.177287
sdu04216	Cellular Processes	Cell growth and death	Ferroptosis	0.180485
sdu00500	Metabolism	Carbohydrate metabolism	Starch and sucrose metabolism	0.185405
sdu00980	Metabolism	Xenobiotics biodegradation and metabolism	Metabolism of xenobiotics by cytochrome P450	0.185405
sdu00900	Metabolism	Metabolism of terpenoids and polyketides	Terpenoid backbone biosynthesis	0.19746
sdu00053	Metabolism	Carbohydrate metabolism	Ascorbate and aldarate metabolism	0.215899
sdu00650	Metabolism	Carbohydrate metabolism	Butanoate metabolism	0.215899
sdu00730	Metabolism	Metabolism of cofactors and vitamins	Thiamine metabolism	0.219927
sdu00982	Metabolism	Xenobiotics biodegradation and metabolism	Drug metabolism - cytochrome P450	0.226929
sdu05160	Human Diseases	Infectious disease: viral	Hepatitis C	0.236075
sdu00740	Metabolism	Metabolism of cofactors and vitamins	Riboflavin metabolism	0.242511
sdu04151	Environmental Information Processing	Signal transduction	PI3K-Akt signaling pathway	0.243464
sdu04064	Environmental Information Processing	Signal transduction	NF-kappa B signaling pathway	0.275567
sdu04072	Environmental Information Processing	Signal transduction	Phospholipase D signaling pathway	0.275567
sdu05165	Human Diseases	Infectious disease: viral	Human papillomavirus infection	0.275567
sdu04360	Organismal Systems	Development and regeneration	Axon guidance	0.28095
sdu04120	Genetic Information Processing	Folding, sorting and degradation	Ubiquitin mediated proteolysis	0.283193
sdu00140	Metabolism	Lipid metabolism	Steroid hormone biosynthesis	0.28626
sdu00670	Metabolism	Metabolism of cofactors and vitamins	One carbon pool by folate	0.291539
sdu00360	Metabolism	Amino acid metabolism	Phenylalanine metabolism	0.291539
sdu05310	Human Diseases	Immune disease	Asthma	0.301674
sdu05323	Human Diseases	Immune disease	Rheumatoid arthritis	0.301674
sdu05330	Human Diseases	Immune disease	Allograft rejection	0.301674
sdu04972	Organismal Systems	Digestive system	Pancreatic secretion	0.301674
sdu05215	Human Diseases	Cancer: specific types	Prostate cancer	0.301674
sdu04062	Organismal Systems	Immune system	Chemokine signaling pathway	0.301674
sdu04630	Environmental Information Processing	Signal transduction	JAK-STAT signaling pathway	0.301674
sdu05032	Human Diseases	Substance dependence	Morphine addiction	0.301674
sdu05033	Human Diseases	Substance dependence	Nicotine addiction	0.301674
sdu04662	Organismal Systems	Immune system	B cell receptor signaling pathway	0.308537
sdu00061	Metabolism	Lipid metabolism	Fatty acid biosynthesis	0.31584
sdu04672	Organismal Systems	Immune system	Intestinal immune network for IgA production	0.321791
sdu00010	Metabolism	Carbohydrate metabolism	Glycolysis / Gluconeogenesis	0.343284
sdu04115	Cellular Processes	Cell growth and death	p53 signaling pathway	0.343997
sdu04976	Organismal Systems	Digestive system	Bile secretion	0.361646
sdu05320	Human Diseases	Immune disease	Autoimmune thyroid disease	0.361646
sdu05143	Human Diseases	Infectious disease: parasitic	African trypanosomiasis	0.361646
sdu05216	Human Diseases	Cancer: specific types	Thyroid cancer	0.361646
sdu00232	Metabolism	Biosynthesis of other secondary metabolites	Caffeine metabolism	0.361646
sdu05142	Human Diseases	Infectious disease: parasitic	Chagas disease	0.361646
sdu04727	Organismal Systems	Nervous system	GABAergic synapse	0.361646
sdu00564	Metabolism	Lipid metabolism	Glycerophospholipid metabolism	0.36298
sdu03450	Genetic Information Processing	Replication and repair	Non-homologous end-joining	0.364445
sdu04914	Organismal Systems	Endocrine system	Progesterone-mediated oocyte maturation	0.386694
sdu00533	Metabolism	Glycan biosynthesis and metabolism	Glycosaminoglycan biosynthesis - keratan sulfate	0.388563
sdu00604	Metabolism	Glycan biosynthesis and metabolism	Glycosphingolipid biosynthesis - ganglio series	0.388563
sdu04146	Cellular Processes	Transport and catabolism	Peroxisome	0.388637
sdu04015	Environmental Information Processing	Signal transduction	Rap1 signaling pathway	0.393869
sdu04114	Cellular Processes	Cell growth and death	Oocyte meiosis	0.409333
sdu00340	Metabolism	Amino acid metabolism	Histidine metabolism	0.412451
sdu05202	Human Diseases	Cancer: overview	Transcriptional misregulation in cancer	0.413862
sdu04214	Cellular Processes	Cell growth and death	Apoptosis - fly	0.416474
sdu04640	Organismal Systems	Immune system	Hematopoietic cell lineage	0.416474
sdu05140	Human Diseases	Infectious disease: parasitic	Leishmaniasis	0.416474
sdu05100	Human Diseases	Infectious disease: bacterial	Bacterial invasion of epithelial cells	0.416474
sdu04066	Environmental Information Processing	Signal transduction	HIF-1 signaling pathway	0.416474
sdu02010	Environmental Information Processing	Membrane transport	ABC transporters	0.427308
sdu00380	Metabolism	Amino acid metabolism	Tryptophan metabolism	0.458584
sdu00563	Metabolism	Glycan biosynthesis and metabolism	Glycosylphosphatidylinositol (GPI)-anchor biosynthesis	0.459259
sdu00350	Metabolism	Amino acid metabolism	Tyrosine metabolism	0.465159
sdu04150	Environmental Information Processing	Signal transduction	mTOR signaling pathway	0.486039
sdu05414	Human Diseases	Cardiovascular disease	Dilated cardiomyopathy	0.494254
sdu00190	Metabolism	Energy metabolism	Oxidative phosphorylation	0.511404
sdu04920	Organismal Systems	Endocrine system	Adipocytokine signaling pathway	0.512122
sdu05133	Human Diseases	Infectious disease: bacterial	Pertussis	0.512422
sdu05166	Human Diseases	Infectious disease: viral	Human T-cell leukemia virus 1 infection	0.512422
sdu05168	Human Diseases	Infectious disease: viral	Herpes simplex virus 1 infection	0.531163
sdu00250	Metabolism	Amino acid metabolism	Alanine, aspartate and glutamate metabolism	0.532075
sdu00600	Metabolism	Lipid metabolism	Sphingolipid metabolism	0.536826
sdu00591	Metabolism	Lipid metabolism	Linoleic acid metabolism	0.547507
sdu00051	Metabolism	Carbohydrate metabolism	Fructose and mannose metabolism	0.548219
sdu00450	Metabolism	Metabolism of other amino acids	Selenocompound metabolism	0.548935
sdu00270	Metabolism	Amino acid metabolism	Cysteine and methionine metabolism	0.549205
sdu00590	Metabolism	Lipid metabolism	Arachidonic acid metabolism	0.549205
sdu04622	Organismal Systems	Immune system	RIG-I-like receptor signaling pathway	0.552881
sdu04664	Organismal Systems	Immune system	Fc epsilon RI signaling pathway	0.554314
sdu00400	Metabolism	Amino acid metabolism	Phenylalanine, tyrosine and tryptophan biosynthesis	0.554314
sdu00524	Metabolism	Biosynthesis of other secondary metabolites	Neomycin, kanamycin and gentamicin biosynthesis	0.554314
sdu00410	Metabolism	Metabolism of other amino acids	beta-Alanine metabolism	0.56822
sdu04217	Cellular Processes	Cell growth and death	Necroptosis	0.580228
sdu03020	Genetic Information Processing	Transcription	RNA polymerase	0.588338
sdu04380	Organismal Systems	Development and regeneration	Osteoclast differentiation	0.592611
sdu00440	Metabolism	Metabolism of other amino acids	Phosphonate and phosphinate metabolism	0.592611
sdu04723	Organismal Systems	Nervous system	Retrograde endocannabinoid signaling	0.592611
sdu03018	Genetic Information Processing	Folding, sorting and degradation	RNA degradation	0.599081
sdu04620	Organismal Systems	Immune system	Toll-like receptor signaling pathway	0.607521
sdu00020	Metabolism	Carbohydrate metabolism	Citrate cycle (TCA cycle)	0.616386
sdu04650	Organismal Systems	Immune system	Natural killer cell mediated cytotoxicity	0.627621
sdu04666	Organismal Systems	Immune system	Fc gamma R-mediated phagocytosis	0.627621
sdu05152	Human Diseases	Infectious disease: bacterial	Tuberculosis	0.627621
sdu04210	Cellular Processes	Cell growth and death	Apoptosis	0.643594
sdu05034	Human Diseases	Substance dependence	Alcoholism	0.645358
sdu04260	Organismal Systems	Circulatory system	Cardiac muscle contraction	0.656453
sdu05169	Human Diseases	Infectious disease: viral	Epstein-Barr virus infection	0.659626
sdu04910	Organismal Systems	Endocrine system	Insulin signaling pathway	0.666928
sdu04330	Environmental Information Processing	Signal transduction	Notch signaling pathway	0.668588
sdu00520	Metabolism	Carbohydrate metabolism	Amino sugar and nucleotide sugar metabolism	0.670354
sdu04933	Human Diseases	Endocrine and metabolic disease	AGE-RAGE signaling pathway in diabetic complications	0.674599
sdu04218	Cellular Processes	Cell growth and death	Cellular senescence	0.688988
sdu04142	Cellular Processes	Transport and catabolism	Lysosome	0.693034
sdu00030	Metabolism	Carbohydrate metabolism	Pentose phosphate pathway	0.69586
sdu00512	Metabolism	Glycan biosynthesis and metabolism	Mucin type O-glycan biosynthesis	0.69586
sdu00511	Metabolism	Glycan biosynthesis and metabolism	Other glycan degradation	0.706415
sdu00260	Metabolism	Amino acid metabolism	Glycine, serine and threonine metabolism	0.719948
sdu05410	Human Diseases	Cardiovascular disease	Hypertrophic cardiomyopathy	0.740078
sdu00770	Metabolism	Metabolism of cofactors and vitamins	Pantothenate and CoA biosynthesis	0.740078
sdu04974	Organismal Systems	Digestive system	Protein digestion and absorption	0.740078
sdu00531	Metabolism	Glycan biosynthesis and metabolism	Glycosaminoglycan degradation	0.742055
sdu04540	Cellular Processes	Cellular community - eukaryotes	Gap junction	0.751095
sdu00532	Metabolism	Glycan biosynthesis and metabolism	Glycosaminoglycan biosynthesis - chondroitin sulfate / dermatan sulfate	0.758446
sdu04140	Cellular Processes	Transport and catabolism	Autophagy - animal	0.759669
sdu00620	Metabolism	Carbohydrate metabolism	Pyruvate metabolism	0.769075
sdu00592	Metabolism	Lipid metabolism	alpha-Linolenic acid metabolism	0.788535
sdu05416	Human Diseases	Cardiovascular disease	Viral myocarditis	0.801533
sdu03010	Genetic Information Processing	Translation	Ribosome	0.801826
sdu00310	Metabolism	Amino acid metabolism	Lysine degradation	0.815864
sdu00430	Metabolism	Metabolism of other amino acids	Taurine and hypotaurine metabolism	0.818604
sdu00561	Metabolism	Lipid metabolism	Glycerolipid metabolism	0.820862
sdu04270	Organismal Systems	Circulatory system	Vascular smooth muscle contraction	0.824809
sdu04014	Environmental Information Processing	Signal transduction	Ras signaling pathway	0.838945
sdu04390	Environmental Information Processing	Signal transduction	Hippo signaling pathway	0.848472
sdu04740	Organismal Systems	Sensory system	Olfactory transduction	0.848472
sdu04744	Organismal Systems	Sensory system	Phototransduction	0.854772
sdu00120	Metabolism	Lipid metabolism	Primary bile acid biosynthesis	0.86151
sdu00603	Metabolism	Glycan biosynthesis and metabolism	Glycosphingolipid biosynthesis - globo and isoglobo series	0.86151
sdu04512	Environmental Information Processing	Signaling molecules and interaction	ECM-receptor interaction	0.861926
sdu03015	Genetic Information Processing	Translation	mRNA surveillance pathway	0.863713
sdu00640	Metabolism	Carbohydrate metabolism	Propanoate metabolism	0.869327
sdu04392	Environmental Information Processing	Signal transduction	Hippo signaling pathway - multiple species	0.873427
sdu04621	Organismal Systems	Immune system	NOD-like receptor signaling pathway	0.875224
sdu04136	Cellular Processes	Transport and catabolism	Autophagy - other	0.878223
sdu00630	Metabolism	Carbohydrate metabolism	Glyoxylate and dicarboxylate metabolism	0.878224
sdu04141	Genetic Information Processing	Folding, sorting and degradation	Protein processing in endoplasmic reticulum	0.881902
sdu00514	Metabolism	Glycan biosynthesis and metabolism	Other types of O-glycan biosynthesis	0.886557
sdu04145	Cellular Processes	Transport and catabolism	Phagosome	0.915196
sdu00220	Metabolism	Amino acid metabolism	Arginine biosynthesis	0.926248
sdu04340	Environmental Information Processing	Signal transduction	Hedgehog signaling pathway	0.92625
sdu05200	Human Diseases	Cancer: overview	Pathways in cancer	0.9326
sdu04012	Environmental Information Processing	Signal transduction	ErbB signaling pathway	0.937572
sdu04310	Environmental Information Processing	Signal transduction	Wnt signaling pathway	0.944417
sdu04020	Environmental Information Processing	Signal transduction	Calcium signaling pathway	0.947028
sdu00760	Metabolism	Metabolism of cofactors and vitamins	Nicotinate and nicotinamide metabolism	0.949112
sdu04625	Organismal Systems	Immune system	C-type lectin receptor signaling pathway	0.949501
sdu05132	Human Diseases	Infectious disease: bacterial	Salmonella infection	0.953588
sdu04912	Organismal Systems	Endocrine system	GnRH signaling pathway	0.963604
sdu00515	Metabolism	Glycan biosynthesis and metabolism	Mannose type O-glycan biosynthesis	0.96722
sdu04137	Cellular Processes	Transport and catabolism	Mitophagy - animal	0.968165
sdu00601	Metabolism	Glycan biosynthesis and metabolism	Glycosphingolipid biosynthesis - lacto and neolacto series	0.970046
sdu04810	Cellular Processes	Cell motility	Regulation of actin cytoskeleton	0.971245
sdu00562	Metabolism	Carbohydrate metabolism	Inositol phosphate metabolism	0.976389
sdu04514	Environmental Information Processing	Signaling molecules and interaction	Cell adhesion molecules	0.976853
sdu03022	Genetic Information Processing	Transcription	Basal transcription factors	0.982564
sdu04520	Cellular Processes	Cellular community - eukaryotes	Adherens junction	0.982997
sdu04916	Organismal Systems	Endocrine system	Melanogenesis	0.983088
sdu04010	Environmental Information Processing	Signal transduction	MAPK signaling pathway	0.984071
sdu00510	Metabolism	Glycan biosynthesis and metabolism	N-Glycan biosynthesis	0.989009
sdu04510	Cellular Processes	Cellular community - eukaryotes	Focal adhesion	0.989968
sdu04530	Cellular Processes	Cellular community - eukaryotes	Tight junction	0.992625
sdu04261	Organismal Systems	Circulatory system	Adrenergic signaling in cardiomyocytes	0.996645
sdu04070	Environmental Information Processing	Signal transduction	Phosphatidylinositol signaling system	0.996819
sdu04371	Environmental Information Processing	Signal transduction	Apelin signaling pathway	0.998048
sdu04144	Cellular Processes	Transport and catabolism	Endocytosis	0.998618
sdu04350	Environmental Information Processing	Signal transduction	TGF-beta signaling pathway	0.999895
sdu04080	Environmental Information Processing	Signaling molecules and interaction	Neuroactive ligand-receptor interaction	0.999906
