# Supplementary material for: Transcriptome Analyses Reveal the Molecular Response of Juvenile Greater Amberjack (Seriola dumerili) to Marine Heatwaves
Source: Animals (Basel). 2025 Jun 24;15(13):1871. doi: 10.3390/ani15131871 (PMC12249142; doi:10.3390/ani15131871)
Supplement: Supplementary file 1 [file animals-15-01871-s001.zip › Table S8.xlsx]

## Sheet: Sheet1
Table S8 Immune related pathway
Clusters	Pathway_ID	KEGG_Level_1	KEGG_Level_2	Pathway_Name	P.value	ZScore
T24-4d vs T32-4d	sdu04623	Organismal Systems	Immune system	Cytosolic DNA-sensing pathway	0.194732	5.37755
	sdu04624	Organismal Systems	Immune system	Toll and Imd signaling pathway	0.22671	0
	sdu04621	Organismal Systems	Immune system	NOD-like receptor signaling pathway	0.351433	9.48267
	sdu04670	Organismal Systems	Immune system	Leukocyte transendothelial migration	0.402059	2
	sdu04610	Organismal Systems	Immune system	Complement and coagulation cascades	0.505566	-0.218218
	sdu04660	Organismal Systems	Immune system	T cell receptor signaling pathway	0.59348	1.34164
	sdu04612	Organismal Systems	Immune system	Antigen processing and presentation	0.59348	2.64575
	sdu04611	Organismal Systems	Immune system	Platelet activation	0.642555	2.47487
	sdu04620	Organismal Systems	Immune system	Toll-like receptor signaling pathway	0.661844	6.09272
	sdu04664	Organismal Systems	Immune system	Fc epsilon RI signaling pathway	0.68571	1.76777
	sdu04666	Organismal Systems	Immune system	Fc gamma R-mediated phagocytosis	0.75703	0.316228
	sdu04672	Organismal Systems	Immune system	Intestinal immune network for IgA production	0.768835	-0.39036
	sdu04625	Organismal Systems	Immune system	C-type lectin receptor signaling pathway	0.783314	5.56018
	sdu04662	Organismal Systems	Immune system	B cell receptor signaling pathway	0.812177	0.866025
	sdu04622	Organismal Systems	Immune system	RIG-I-like receptor signaling pathway	0.900352	5.72872
T24-13d vs T32-13d	sdu04610	Organismal Systems	Immune system	Complement and coagulation cascades	0.114341	-2.18218
	sdu04623	Organismal Systems	Immune system	Cytosolic DNA-sensing pathway	0.149252	-4.73736
	sdu04062	Organismal Systems	Immune system	Chemokine signaling pathway	0.301674	-2
	sdu04662	Organismal Systems	Immune system	B cell receptor signaling pathway	0.308537	-2.59808
	sdu04672	Organismal Systems	Immune system	Intestinal immune network for IgA production	0.321791	-4.19637
	sdu04640	Organismal Systems	Immune system	Hematopoietic cell lineage	0.416474	-1.78885
	sdu04622	Organismal Systems	Immune system	RIG-I-like receptor signaling pathway	0.552881	-3.21612
	sdu04664	Organismal Systems	Immune system	Fc epsilon RI signaling pathway	0.554314	-1.76777
	sdu04620	Organismal Systems	Immune system	Toll-like receptor signaling pathway	0.607521	-4.09082
	sdu04650	Organismal Systems	Immune system	Natural killer cell mediated cytotoxicity	0.627621	-2.21359
	sdu04666	Organismal Systems	Immune system	Fc gamma R-mediated phagocytosis	0.627621	-0.948683
	sdu04621	Organismal Systems	Immune system	NOD-like receptor signaling pathway	0.875224	-3.85922
	sdu04625	Organismal Systems	Immune system	C-type lectin receptor signaling pathway	0.949501	-4.35144
