# Supplementary material for: Transcriptome Analyses Reveal the Molecular Response of Juvenile Greater Amberjack (Seriola dumerili) to Marine Heatwaves
Source: Animals (Basel). 2025 Jun 24;15(13):1871. doi: 10.3390/ani15131871 (PMC12249142; doi:10.3390/ani15131871)
Supplement: Supplementary file 1 [file animals-15-01871-s001.zip › Table S9.xlsx]

## Sheet: Sheet1
Table S9 Energy metabolism related pathway
Clusters	Pathway_ID	KEGG_Level_1	KEGG_Level_2	Pathway_Name	P.value
T24-4d vs T32-4d	sdu00630	Metabolism	Carbohydrate metabolism	Glyoxylate and dicarboxylate metabolism	7.80714e-05
	sdu00010	Metabolism		Glycolysis / Gluconeogenesis	8.05853e-05
	sdu00040	Metabolism		Pentose and glucuronate interconversions	0.000103217
	sdu00620	Metabolism		Pyruvate metabolism	0.000520816
	sdu00053	Metabolism		Ascorbate and aldarate metabolism	0.00105813
	sdu00520	Metabolism		Amino sugar and nucleotide sugar metabolism	0.00188128
	sdu00051	Metabolism		Fructose and mannose metabolism	0.00659497
	sdu00052	Metabolism		Galactose metabolism	0.00879363
	sdu00030	Metabolism		Pentose phosphate pathway	0.0211421
	sdu00500	Metabolism		Starch and sucrose metabolism	0.0387185
	sdu00640	Metabolism		Propanoate metabolism	0.101465
	sdu00650	Metabolism		Butanoate metabolism	0.442019
	sdu00562	Metabolism		Inositol phosphate metabolism	0.54495
	sdu00020	Metabolism		Citrate cycle (TCA cycle)	0.720444
	sdu00260	Metabolism	Amino acid metabolism	Glycine, serine and threonine metabolism	1.13265e-09
	sdu00340	Metabolism		Histidine metabolism	2.73414e-05
	sdu00270	Metabolism		Cysteine and methionine metabolism	3.76613e-05
	sdu00330	Metabolism		Arginine and proline metabolism	0.00330297
	sdu00380	Metabolism		Tryptophan metabolism	0.00681579
	sdu00280	Metabolism		Valine, leucine and isoleucine degradation	0.0159082
	sdu00350	Metabolism		Tyrosine metabolism	0.0187494
	sdu00360	Metabolism		Phenylalanine metabolism	0.0413863
	sdu00250	Metabolism		Alanine, aspartate and glutamate metabolism	0.0682587
	sdu00310	Metabolism		Lysine degradation	0.0830751
	sdu00400	Metabolism		Phenylalanine, tyrosine and tryptophan biosynthesis	0.0842163
	sdu00220	Metabolism		Arginine biosynthesis	0.267414
	sdu00590	Metabolism	Lipid metabolism	Arachidonic acid metabolism	0.00105955
	sdu00140	Metabolism		Steroid hormone biosynthesis	0.00743626
	sdu00591	Metabolism		Linoleic acid metabolism	0.0946301
	sdu01040	Metabolism		Biosynthesis of unsaturated fatty acids	0.220784
	sdu00073	Metabolism		Cutin, suberine and wax biosynthesis	0.22671
	sdu00071	Metabolism		Fatty acid degradation	0.342948
	sdu00062	Metabolism		Fatty acid elongation	0.396166
	sdu00561	Metabolism		Glycerolipid metabolism	0.448373
	sdu00120	Metabolism		Primary bile acid biosynthesis	0.505566
	sdu00061	Metabolism		Fatty acid biosynthesis	0.536611
	sdu00592	Metabolism		alpha-Linolenic acid metabolism	0.575505
	sdu00100	Metabolism		Steroid biosynthesis	0.622615
	sdu00600	Metabolism		Sphingolipid metabolism	0.64017
	sdu00565	Metabolism		Ether lipid metabolism	0.781393
	sdu00564	Metabolism		Glycerophospholipid metabolism	0.848297
T24-13d vs T32-13d	sdu00052	Metabolism	Carbohydrate metabolism	Galactose metabolism	0.0134563
	sdu00660	Metabolism		C5-Branched dibasic acid metabolism	0.0208195
	sdu00040	Metabolism		Pentose and glucuronate interconversions	0.113162
	sdu00500	Metabolism		Starch and sucrose metabolism	0.185405
	sdu00053	Metabolism		Ascorbate and aldarate metabolism	0.215899
	sdu00650	Metabolism		Butanoate metabolism	0.215899
	sdu00010	Metabolism		Glycolysis / Gluconeogenesis	0.343284
	sdu00051	Metabolism		Fructose and mannose metabolism	0.548219
	sdu00020	Metabolism		Citrate cycle (TCA cycle)	0.616386
	sdu00520	Metabolism		Amino sugar and nucleotide sugar metabolism	0.670354
	sdu00030	Metabolism		Pentose phosphate pathway	0.69586
	sdu00620	Metabolism		Pyruvate metabolism	0.769075
	sdu00640	Metabolism		Propanoate metabolism	0.869327
	sdu00630	Metabolism		Glyoxylate and dicarboxylate metabolism	0.878224
	sdu00562	Metabolism		Inositol phosphate metabolism	0.976389
	sdu00330	Metabolism	Amino acid metabolism	Arginine and proline metabolism	0.0151493
	sdu00290	Metabolism		Valine, leucine and isoleucine biosynthesis	0.0617848
	sdu00280	Metabolism		Valine, leucine and isoleucine degradation	0.134545
	sdu00360	Metabolism		Phenylalanine metabolism	0.291539
	sdu00340	Metabolism		Histidine metabolism	0.412451
	sdu00380	Metabolism		Tryptophan metabolism	0.458584
	sdu00350	Metabolism		Tyrosine metabolism	0.465159
	sdu00250	Metabolism		Alanine, aspartate and glutamate metabolism	0.532075
	sdu00270	Metabolism		Cysteine and methionine metabolism	0.549205
	sdu00400	Metabolism		Phenylalanine, tyrosine and tryptophan biosynthesis	0.554314
	sdu00260	Metabolism		Glycine, serine and threonine metabolism	0.719948
	sdu00310	Metabolism		Lysine degradation	0.815864
	sdu00220	Metabolism		Arginine biosynthesis	0.926248
	sdu00071	Metabolism	Lipid metabolism	Fatty acid degradation	0.00625025
	sdu00100	Metabolism		Steroid biosynthesis	0.020358
	sdu00062	Metabolism		Fatty acid elongation	0.0643498
	sdu01040	Metabolism		Biosynthesis of unsaturated fatty acids	0.0666175
	sdu00565	Metabolism		Ether lipid metabolism	0.161989
	sdu00140	Metabolism		Steroid hormone biosynthesis	0.28626
	sdu00061	Metabolism		Fatty acid biosynthesis	0.31584
	sdu00564	Metabolism		Glycerophospholipid metabolism	0.36298
	sdu00600	Metabolism		Sphingolipid metabolism	0.536826
	sdu00591	Metabolism		Linoleic acid metabolism	0.547507
	sdu00590	Metabolism		Arachidonic acid metabolism	0.549205
	sdu00592	Metabolism		alpha-Linolenic acid metabolism	0.788535
	sdu00561	Metabolism		Glycerolipid metabolism	0.820862
	sdu00120	Metabolism		Primary bile acid biosynthesis	0.86151
